# Supplementary material for: 9-Meth­oxy-9-(2-meth­oxy­phen­yl)-9H-xanthene
Source: Acta Crystallogr Sect E Struct Rep Online. 2012 Sep 5;68(Pt 10):o2854. doi: 10.1107/S1600536812037415 (PMC3470213; doi:10.1107/S1600536812037415)
Supplement: Supplementary file 1 [file e-68-o2854-sup1.cif]

##############################################################################
#                                                                            #
# This CIF contains the data in a paper accepted for publication in          #
# Acta Crystallographica Section E. It conforms to the requirements of       #
# Notes for Authors for Acta Crystallographica Section E, and has been       #
# peer reviewed under the auspices of the IUCr Commission on Journals.       #
#                                                                            #
# Full details of the Crystallographic Information File format               #
# are given in the paper "The Crystallographic Information File (CIF):       #
# a New Standard Archive File for Crystallography" by S. R. Hall, F. H.      #
# Allen and I. D. Brown [Acta Cryst. (1991), A47, 655-685].                  #
#                                                                            #
# The current version of the core CIF dictionary is obtainable from          #
# ftp://ftp.iucr.org/pub/cif_core.dic.                                       #
#                                                                            #
# Software is freely available for graphical display of the structure(s)     #
# in this CIF. For information consult the CIF software page                 #
# http://www.iucr.org/resources/cif/software.                                #
#                                                                            #
# This file may be used for bona fide research purposes within the           #
# scientific community so long as proper attribution is given to the journal # 
# article from which it was obtained.                                        #
#                                                                            #
##############################################################################
data_I
_audit_creation_method     SHELXL-97
_chemical_name_systematic
;
9-Methoxy-9-(2-methoxyphenyl)-9<i>H</i>-xanthene
;
_chemical_name_common     ?
_chemical_formula_moiety     'C21 H18 O3'
_chemical_formula_sum     'C21 H18 O3'
_chemical_formula_iupac     'C21 H18 O3'
_chemical_formula_weight     318.35
_chemical_melting_point     ?
_symmetry_cell_setting     monoclinic
_symmetry_space_group_name_H-M     'P 21/c'
_symmetry_space_group_name_Hall     '-P 2ybc'
loop_
    _symmetry_equiv_pos_as_xyz
    'x, y, z'
    '-x, y+1/2, -z+1/2'
    '-x, -y, -z'
    'x, -y-1/2, z-1/2'
_cell_length_a     8.0665(6)
_cell_length_b     9.7653(7)
_cell_length_c     21.3191(15)
_cell_angle_alpha     90.00
_cell_angle_beta     105.560(2)
_cell_angle_gamma     90.00
_cell_volume     1617.8(2)
_cell_formula_units_Z     4
_cell_measurement_reflns_used     15054
_cell_measurement_theta_min     0.14
_cell_measurement_theta_max     28.42
_cell_measurement_temperature     173(2)
_exptl_crystal_description     block
_exptl_crystal_colour     colourless
_exptl_crystal_size_max     0.22
_exptl_crystal_size_mid     0.16
_exptl_crystal_size_min     0.03
_exptl_crystal_density_diffrn     1.307
_exptl_crystal_density_meas     ?
_exptl_crystal_density_method     'not measured'
_exptl_crystal_F_000     672
_exptl_absorpt_coefficient_mu     0.087
_exptl_absorpt_correction_type     multi-scan
_exptl_absorpt_process_details     '(SADABS; Sheldrick, 1996)'
_exptl_absorpt_correction_T_min     0.833
_exptl_absorpt_correction_T_max     0.997
_exptl_special_details
;
Absorption corrections were made using the program <i>SADABS</i> (Sheldrick,
1996)
;
_diffrn_ambient_temperature     173(2)
_diffrn_radiation_type     MoK\a
_diffrn_radiation_wavelength     0.71073
_diffrn_radiation_source     'fine-focus sealed tube'
_diffrn_radiation_monochromator     graphite
_diffrn_measurement_device_type     'Bruker Kappa DUO APEXII'
_diffrn_measurement_method     '1.2\% \f scans and \w scans'
_diffrn_reflns_number     15054
_diffrn_reflns_av_R_equivalents     0.0387
_diffrn_reflns_av_sigmaI/netI     0.0369
_diffrn_reflns_theta_min     1.98
_diffrn_reflns_theta_max     28.42
_diffrn_reflns_theta_full     28.42
_diffrn_measured_fraction_theta_max     0.995
_diffrn_measured_fraction_theta_full     0.995
_diffrn_reflns_limit_h_min     -10
_diffrn_reflns_limit_h_max     10
_diffrn_reflns_limit_k_min     -13
_diffrn_reflns_limit_k_max     13
_diffrn_reflns_limit_l_min     -28
_diffrn_reflns_limit_l_max     28
_diffrn_standards_number     0
_diffrn_standards_interval_count     0
_diffrn_standards_interval_time     0
_diffrn_standards_decay_%     0
_refine_special_details
;
Refinement of <i>F</i>^2^ against ALL reflections. The weighted <i>R</i>-factor
<i>wR</i> and goodness of fit <i>S</i> are based on <i>F</i>^2^, conventional
<i>R</i>-factors <i>R</i> are based on <i>F</i>, with <i>F</i> set to zero for
negative <i>F</i>^2^. The threshold expression of <i>F</i>^2^ >
\s(<i>F</i>^2^) is used only for calculating <i>R</i>-factors(gt) <i>etc</i>.
and is not relevant to the choice of reflections for refinement.
<i>R</i>-factors based on <i>F</i>^2^ are statistically about twice as large
as those based on <i>F</i>, and <i>R</i>- factors based on ALL data will be
even larger.
;
_reflns_number_total     4041
_reflns_number_gt     2779
_reflns_threshold_expression     I>2sigma(I)
_refine_ls_structure_factor_coef     Fsqd
_refine_ls_matrix_type     full
_refine_ls_R_factor_all     0.0725
_refine_ls_R_factor_gt     0.0432
_refine_ls_wR_factor_gt     0.1026
_refine_ls_wR_factor_ref     0.1166
_refine_ls_goodness_of_fit_ref     1.023
_refine_ls_restrained_S_all     1.023
_refine_ls_number_reflns     4041
_refine_ls_number_parameters     219
_refine_ls_number_restraints     0
_refine_ls_hydrogen_treatment     noref
_refine_ls_weighting_scheme     calc
_refine_ls_weighting_details
         'calc w=1/[\s^2^(Fo^2^)+(0.0561P)^2^+0.1933P] where P=(Fo^2^+2Fc^2^)/3'
_atom_sites_solution_hydrogens     geom
_atom_sites_solution_primary     direct
_atom_sites_solution_secondary     difmap
_refine_ls_shift/su_max     0.000
_refine_ls_shift/su_mean     0.000
_refine_diff_density_max     0.271
_refine_diff_density_min     -0.191
_refine_ls_extinction_method     none
_refine_ls_extinction_coef     ?
loop_
    _atom_type_symbol
    _atom_type_description
    _atom_type_scat_dispersion_real
    _atom_type_scat_dispersion_imag
    _atom_type_scat_source
    'C' 'C' 0.0033 0.0016
                         'International Tables Vol C Tables 4.2.6.8 and 6.1.1.4'
    'H' 'H' 0.0000 0.0000
                         'International Tables Vol C Tables 4.2.6.8 and 6.1.1.4'
    'O' 'O' 0.0106 0.0060
                         'International Tables Vol C Tables 4.2.6.8 and 6.1.1.4'
_computing_data_collection     'APEX2 (Bruker, 2005)'
_computing_cell_refinement     'SAINT-Plus (Bruker, 2005)'
_computing_data_reduction     'SAINT-Plus and XPREP (Bruker, 2005)'
_computing_structure_solution     'SHELXS97 (Sheldrick, 2008)'
_computing_structure_refinement     'SHELXL97 (Sheldrick, 2008)'
_computing_molecular_graphics     'X-SEED (Barbour, 2001)'
_computing_publication_material
                            'SHELXL97 (Sheldrick, 2008) and PLATON (Spek, 2009)'
loop_
    _atom_site_type_symbol
    _atom_site_label
    _atom_site_fract_x
    _atom_site_fract_y
    _atom_site_fract_z
    _atom_site_U_iso_or_equiv
    _atom_site_adp_type
    _atom_site_calc_flag
    _atom_site_refinement_flags
    _atom_site_occupancy
    _atom_site_symmetry_multiplicity
    _atom_site_disorder_assembly
    _atom_site_disorder_group
    O O1 0.82930(15) 0.95042(11) 0.39263(5) 0.0427(3) Uani d . 1 1 . .
    C C1 0.73618(16) 0.76549(14) 0.31531(6) 0.0251(3) Uani d . 1 1 . .
    O O2 0.47131(11) 0.66412(10) 0.32726(5) 0.0325(2) Uani d . 1 1 . .
    C C2 0.73692(18) 0.71286(16) 0.25441(7) 0.0313(3) Uani d . 1 1 . .
    H H2 0.6815 0.6280 0.2406 0.038 Uiso calc R 1 1 . .
    O O3 0.99412(11) 0.65133(9) 0.42002(5) 0.0279(2) Uani d . 1 1 . .
    C C3 0.8170(2) 0.78202(17) 0.21389(7) 0.0371(4) Uani d . 1 1 . .
    H H3 0.8166 0.7445 0.1727 0.045 Uiso calc R 1 1 . .
    C C4 0.8974(2) 0.90572(18) 0.23344(7) 0.0399(4) Uani d . 1 1 . .
    H H4 0.9525 0.9533 0.2057 0.048 Uiso calc R 1 1 . .
    C C5 0.8977(2) 0.96002(17) 0.29298(8) 0.0407(4) Uani d . 1 1 . .
    H H5 0.9520 1.0454 0.3065 0.049 Uiso calc R 1 1 . .
    C C6 0.81755(19) 0.88880(15) 0.33336(7) 0.0312(3) Uani d . 1 1 . .
    C C7 0.66711(16) 0.76469(14) 0.42281(6) 0.0246(3) Uani d . 1 1 . .
    C C8 0.59500(16) 0.71138(16) 0.47021(7) 0.0296(3) Uani d . 1 1 . .
    H H8 0.5380 0.6254 0.4630 0.036 Uiso calc R 1 1 . .
    C C9 0.60486(18) 0.78131(17) 0.52757(7) 0.0365(4) Uani d . 1 1 . .
    H H9 0.5537 0.7442 0.5591 0.044 Uiso calc R 1 1 . .
    C C10 0.6899(2) 0.90574(17) 0.53863(7) 0.0396(4) Uani d . 1 1 . .
    H H10 0.6972 0.9540 0.5780 0.047 Uiso calc R 1 1 . .
    C C11 0.7638(2) 0.95994(16) 0.49306(7) 0.0380(4) Uani d . 1 1 . .
    H H11 0.8230 1.0450 0.5009 0.046 Uiso calc R 1 1 . .
    C C12 0.75102(18) 0.88861(15) 0.43524(7) 0.0299(3) Uani d . 1 1 . .
    C C13 0.65042(16) 0.68674(14) 0.35959(6) 0.0241(3) Uani d . 1 1 . .
    C C14 0.72913(16) 0.54401(13) 0.37383(6) 0.0233(3) Uani d . 1 1 . .
    C C15 0.90553(16) 0.53114(13) 0.40499(6) 0.0228(3) Uani d . 1 1 . .
    C C16 0.98038(18) 0.40271(14) 0.41893(6) 0.0278(3) Uani d . 1 1 . .
    H H16 1.0993 0.3948 0.4406 0.033 Uiso calc R 1 1 . .
    C C17 0.88084(19) 0.28611(15) 0.40104(7) 0.0318(3) Uani d . 1 1 . .
    H H17 0.9321 0.1983 0.4104 0.038 Uiso calc R 1 1 . .
    C C18 0.70841(19) 0.29672(15) 0.36984(7) 0.0336(3) Uani d . 1 1 . .
    H H18 0.6412 0.2164 0.3574 0.040 Uiso calc R 1 1 . .
    C C19 0.63261(18) 0.42523(14) 0.35658(7) 0.0296(3) Uani d . 1 1 . .
    H H19 0.5132 0.4319 0.3354 0.035 Uiso calc R 1 1 . .
    C C20 1.17721(17) 0.64420(16) 0.44035(7) 0.0330(3) Uani d . 1 1 . .
    H H20C 1.2137 0.5977 0.4826 0.050 Uiso calc R 1 1 . .
    H H20A 1.2251 0.7370 0.4444 0.050 Uiso calc R 1 1 . .
    H H20B 1.2188 0.5930 0.4081 0.050 Uiso calc R 1 1 . .
    C C21 0.3706(2) 0.78492(18) 0.31020(8) 0.0416(4) Uani d . 1 1 . .
    H H21A 0.3727 0.8370 0.3497 0.062 Uiso calc R 1 1 . .
    H H21B 0.2517 0.7598 0.2880 0.062 Uiso calc R 1 1 . .
    H H21C 0.4181 0.8412 0.2811 0.062 Uiso calc R 1 1 . .
loop_
    _atom_site_aniso_label
    _atom_site_aniso_U_11
    _atom_site_aniso_U_22
    _atom_site_aniso_U_33
    _atom_site_aniso_U_12
    _atom_site_aniso_U_13
    _atom_site_aniso_U_23
    O1 0.0741(8) 0.0255(5) 0.0355(6) -0.0153(5) 0.0270(6) -0.0072(5)
    C1 0.0279(7) 0.0237(7) 0.0234(7) 0.0048(5) 0.0063(5) 0.0034(5)
    O2 0.0226(5) 0.0347(6) 0.0355(6) 0.0027(4) -0.0002(4) 0.0000(5)
    C2 0.0361(7) 0.0310(8) 0.0253(7) 0.0053(6) 0.0054(6) -0.0008(6)
    O3 0.0222(5) 0.0243(5) 0.0349(5) -0.0020(4) 0.0038(4) -0.0015(4)
    C3 0.0445(8) 0.0451(9) 0.0234(7) 0.0123(7) 0.0121(6) 0.0038(7)
    C4 0.0473(9) 0.0440(10) 0.0330(8) 0.0056(7) 0.0188(7) 0.0121(7)
    C5 0.0581(10) 0.0297(8) 0.0391(9) -0.0066(7) 0.0212(8) 0.0030(7)
    C6 0.0433(8) 0.0265(7) 0.0263(7) 0.0021(6) 0.0134(6) 0.0007(6)
    C7 0.0234(6) 0.0268(7) 0.0237(6) 0.0068(5) 0.0061(5) 0.0021(5)
    C8 0.0230(6) 0.0359(8) 0.0307(7) 0.0033(6) 0.0083(5) 0.0049(6)
    C9 0.0331(8) 0.0520(10) 0.0280(7) 0.0100(7) 0.0144(6) 0.0068(7)
    C10 0.0464(9) 0.0469(10) 0.0263(8) 0.0159(8) 0.0114(7) -0.0041(7)
    C11 0.0532(9) 0.0293(8) 0.0331(8) 0.0039(7) 0.0141(7) -0.0072(7)
    C12 0.0391(8) 0.0263(7) 0.0268(7) 0.0037(6) 0.0128(6) 0.0010(6)
    C13 0.0220(6) 0.0242(7) 0.0246(7) 0.0007(5) 0.0035(5) -0.0004(5)
    C14 0.0260(6) 0.0221(6) 0.0223(6) -0.0006(5) 0.0074(5) 0.0003(5)
    C15 0.0272(6) 0.0215(7) 0.0210(6) -0.0017(5) 0.0087(5) -0.0008(5)
    C16 0.0319(7) 0.0273(7) 0.0255(7) 0.0055(6) 0.0098(6) 0.0037(6)
    C17 0.0461(8) 0.0214(7) 0.0318(7) 0.0042(6) 0.0174(6) 0.0021(6)
    C18 0.0437(8) 0.0226(7) 0.0368(8) -0.0081(6) 0.0147(7) -0.0039(6)
    C19 0.0305(7) 0.0289(7) 0.0291(7) -0.0055(6) 0.0077(6) -0.0022(6)
    C20 0.0238(7) 0.0382(9) 0.0365(8) -0.0024(6) 0.0071(6) -0.0056(7)
    C21 0.0338(8) 0.0505(10) 0.0377(9) 0.0128(7) 0.0047(7) 0.0065(8)
_geom_special_details
;
All e.s.d.'s (except the e.s.d. in the dihedral angle between two l.s. planes)
are estimated using the full covariance matrix. The cell e.s.d.'s are taken
into account individually in the estimation of e.s.d.'s in distances, angles
and torsion angles; correlations between e.s.d.'s in cell parameters are only
used when they are defined by crystal symmetry. An approximate (isotropic)
treatment of cell e.s.d.'s is used for estimating e.s.d.'s involving l.s.
planes.
;
loop_
    _geom_bond_atom_site_label_1
    _geom_bond_atom_site_label_2
    _geom_bond_site_symmetry_2
    _geom_bond_distance
    _geom_bond_publ_flag
    O1 C12 . 1.3769(17) ?
    O1 C6 . 1.3796(17) ?
    C1 C6 . 1.376(2) ?
    C1 C2 . 1.3979(19) ?
    C1 C13 . 1.5202(18) ?
    O2 C21 . 1.4230(18) ?
    O2 C13 . 1.4412(15) ?
    C2 C3 . 1.385(2) ?
    C2 H2 . 0.9500 ?
    O3 C15 . 1.3668(15) ?
    O3 C20 . 1.4250(16) ?
    C3 C4 . 1.382(2) ?
    C3 H3 . 0.9500 ?
    C4 C5 . 1.375(2) ?
    C4 H4 . 0.9500 ?
    C5 C6 . 1.393(2) ?
    C5 H5 . 0.9500 ?
    C7 C12 . 1.377(2) ?
    C7 C8 . 1.3950(18) ?
    C7 C13 . 1.5221(18) ?
    C8 C9 . 1.384(2) ?
    C8 H8 . 0.9500 ?
    C9 C10 . 1.384(2) ?
    C9 H9 . 0.9500 ?
    C10 C11 . 1.375(2) ?
    C10 H10 . 0.9500 ?
    C11 C12 . 1.396(2) ?
    C11 H11 . 0.9500 ?
    C13 C14 . 1.5279(18) ?
    C14 C19 . 1.3904(18) ?
    C14 C15 . 1.4052(18) ?
    C15 C16 . 1.3890(18) ?
    C16 C17 . 1.387(2) ?
    C16 H16 . 0.9500 ?
    C17 C18 . 1.375(2) ?
    C17 H17 . 0.9500 ?
    C18 C19 . 1.391(2) ?
    C18 H18 . 0.9500 ?
    C19 H19 . 0.9500 ?
    C20 H20C . 0.9800 ?
    C20 H20A . 0.9800 ?
    C20 H20B . 0.9800 ?
    C21 H21A . 0.9800 ?
    C21 H21B . 0.9800 ?
    C21 H21C . 0.9800 ?
loop_
    _geom_angle_atom_site_label_1
    _geom_angle_atom_site_label_2
    _geom_angle_atom_site_label_3
    _geom_angle_site_symmetry_1
    _geom_angle_site_symmetry_3
    _geom_angle
    _geom_angle_publ_flag
    C12 O1 C6 . . 118.82(11) ?
    C6 C1 C2 . . 117.45(13) ?
    C6 C1 C13 . . 122.10(12) ?
    C2 C1 C13 . . 120.44(12) ?
    C21 O2 C13 . . 115.17(11) ?
    C3 C2 C1 . . 121.25(14) ?
    C3 C2 H2 . . 119.4 ?
    C1 C2 H2 . . 119.4 ?
    C15 O3 C20 . . 117.61(11) ?
    C4 C3 C2 . . 119.87(14) ?
    C4 C3 H3 . . 120.1 ?
    C2 C3 H3 . . 120.1 ?
    C5 C4 C3 . . 119.99(14) ?
    C5 C4 H4 . . 120.0 ?
    C3 C4 H4 . . 120.0 ?
    C4 C5 C6 . . 119.46(15) ?
    C4 C5 H5 . . 120.3 ?
    C6 C5 H5 . . 120.3 ?
    C1 C6 O1 . . 123.24(13) ?
    C1 C6 C5 . . 121.98(14) ?
    O1 C6 C5 . . 114.77(13) ?
    C12 C7 C8 . . 117.87(13) ?
    C12 C7 C13 . . 122.14(12) ?
    C8 C7 C13 . . 119.99(12) ?
    C9 C8 C7 . . 121.30(14) ?
    C9 C8 H8 . . 119.3 ?
    C7 C8 H8 . . 119.3 ?
    C10 C9 C8 . . 119.48(14) ?
    C10 C9 H9 . . 120.3 ?
    C8 C9 H9 . . 120.3 ?
    C11 C10 C9 . . 120.44(14) ?
    C11 C10 H10 . . 119.8 ?
    C9 C10 H10 . . 119.8 ?
    C10 C11 C12 . . 119.25(15) ?
    C10 C11 H11 . . 120.4 ?
    C12 C11 H11 . . 120.4 ?
    O1 C12 C7 . . 123.16(13) ?
    O1 C12 C11 . . 115.19(13) ?
    C7 C12 C11 . . 121.65(14) ?
    O2 C13 C1 . . 110.21(10) ?
    O2 C13 C7 . . 109.83(10) ?
    C1 C13 C7 . . 110.48(11) ?
    O2 C13 C14 . . 105.37(10) ?
    C1 C13 C14 . . 110.54(10) ?
    C7 C13 C14 . . 110.30(11) ?
    C19 C14 C15 . . 118.33(12) ?
    C19 C14 C13 . . 122.35(12) ?
    C15 C14 C13 . . 119.32(11) ?
    O3 C15 C16 . . 123.72(12) ?
    O3 C15 C14 . . 115.69(11) ?
    C16 C15 C14 . . 120.59(12) ?
    C17 C16 C15 . . 119.75(13) ?
    C17 C16 H16 . . 120.1 ?
    C15 C16 H16 . . 120.1 ?
    C18 C17 C16 . . 120.47(13) ?
    C18 C17 H17 . . 119.8 ?
    C16 C17 H17 . . 119.8 ?
    C17 C18 C19 . . 119.91(13) ?
    C17 C18 H18 . . 120.0 ?
    C19 C18 H18 . . 120.0 ?
    C14 C19 C18 . . 120.95(13) ?
    C14 C19 H19 . . 119.5 ?
    C18 C19 H19 . . 119.5 ?
    O3 C20 H20C . . 109.5 ?
    O3 C20 H20A . . 109.5 ?
    H20C C20 H20A . . 109.5 ?
    O3 C20 H20B . . 109.5 ?
    H20C C20 H20B . . 109.5 ?
    H20A C20 H20B . . 109.5 ?
    O2 C21 H21A . . 109.5 ?
    O2 C21 H21B . . 109.5 ?
    H21A C21 H21B . . 109.5 ?
    O2 C21 H21C . . 109.5 ?
    H21A C21 H21C . . 109.5 ?
    H21B C21 H21C . . 109.5 ?
loop_
    _geom_torsion_atom_site_label_1
    _geom_torsion_atom_site_label_2
    _geom_torsion_atom_site_label_3
    _geom_torsion_atom_site_label_4
    _geom_torsion_site_symmetry_1
    _geom_torsion_site_symmetry_2
    _geom_torsion_site_symmetry_3
    _geom_torsion_site_symmetry_4
    _geom_torsion
    _geom_torsion_publ_flag
    C6 C1 C2 C3 . . . . 0.2(2) ?
    C13 C1 C2 C3 . . . . -178.88(12) ?
    C1 C2 C3 C4 . . . . -0.3(2) ?
    C2 C3 C4 C5 . . . . -0.1(2) ?
    C3 C4 C5 C6 . . . . 0.5(2) ?
    C2 C1 C6 O1 . . . . -178.58(13) ?
    C13 C1 C6 O1 . . . . 0.5(2) ?
    C2 C1 C6 C5 . . . . 0.2(2) ?
    C13 C1 C6 C5 . . . . 179.28(13) ?
    C12 O1 C6 C1 . . . . -2.3(2) ?
    C12 O1 C6 C5 . . . . 178.78(13) ?
    C4 C5 C6 C1 . . . . -0.6(2) ?
    C4 C5 C6 O1 . . . . 178.33(14) ?
    C12 C7 C8 C9 . . . . 0.9(2) ?
    C13 C7 C8 C9 . . . . -178.59(12) ?
    C7 C8 C9 C10 . . . . -0.9(2) ?
    C8 C9 C10 C11 . . . . 0.1(2) ?
    C9 C10 C11 C12 . . . . 0.5(2) ?
    C6 O1 C12 C7 . . . . 2.8(2) ?
    C6 O1 C12 C11 . . . . -177.83(13) ?
    C8 C7 C12 O1 . . . . 179.04(13) ?
    C13 C7 C12 O1 . . . . -1.4(2) ?
    C8 C7 C12 C11 . . . . -0.3(2) ?
    C13 C7 C12 C11 . . . . 179.25(13) ?
    C10 C11 C12 O1 . . . . -179.81(13) ?
    C10 C11 C12 C7 . . . . -0.5(2) ?
    C21 O2 C13 C1 . . . . -61.78(14) ?
    C21 O2 C13 C7 . . . . 60.16(15) ?
    C21 O2 C13 C14 . . . . 178.95(11) ?
    C6 C1 C13 O2 . . . . 122.41(14) ?
    C2 C1 C13 O2 . . . . -58.56(16) ?
    C6 C1 C13 C7 . . . . 0.85(17) ?
    C2 C1 C13 C7 . . . . 179.88(11) ?
    C6 C1 C13 C14 . . . . -121.52(14) ?
    C2 C1 C13 C14 . . . . 57.51(16) ?
    C12 C7 C13 O2 . . . . -122.18(13) ?
    C8 C7 C13 O2 . . . . 57.33(15) ?
    C12 C7 C13 C1 . . . . -0.39(17) ?
    C8 C7 C13 C1 . . . . 179.12(11) ?
    C12 C7 C13 C14 . . . . 122.12(13) ?
    C8 C7 C13 C14 . . . . -58.37(15) ?
    O2 C13 C14 C19 . . . . -0.14(17) ?
    C1 C13 C14 C19 . . . . -119.20(14) ?
    C7 C13 C14 C19 . . . . 118.33(14) ?
    O2 C13 C14 C15 . . . . 179.34(11) ?
    C1 C13 C14 C15 . . . . 60.29(15) ?
    C7 C13 C14 C15 . . . . -62.19(15) ?
    C20 O3 C15 C16 . . . . 11.56(18) ?
    C20 O3 C15 C14 . . . . -168.57(11) ?
    C19 C14 C15 O3 . . . . 179.21(12) ?
    C13 C14 C15 O3 . . . . -0.29(17) ?
    C19 C14 C15 C16 . . . . -0.92(19) ?
    C13 C14 C15 C16 . . . . 179.58(12) ?
    O3 C15 C16 C17 . . . . -179.11(12) ?
    C14 C15 C16 C17 . . . . 1.02(19) ?
    C15 C16 C17 C18 . . . . -0.3(2) ?
    C16 C17 C18 C19 . . . . -0.6(2) ?
    C15 C14 C19 C18 . . . . 0.1(2) ?
    C13 C14 C19 C18 . . . . 179.55(13) ?
    C17 C18 C19 C14 . . . . 0.7(2) ?
loop_
    _geom_hbond_atom_site_label_D
    _geom_hbond_atom_site_label_H
    _geom_hbond_atom_site_label_A
    _geom_hbond_site_symmetry_A
    _geom_hbond_distance_DH
    _geom_hbond_distance_HA
    _geom_hbond_distance_DA
    _geom_hbond_angle_DHA
    _geom_hbond_publ_flag
    C17 H17 O1 1_545 0.95 2.55 3.303(2) 136 y
    C19 H19 O2 . 0.95 2.29 2.6630(10)
                                    102 ?
    C20 H20C Cg 3_766 0.98 2.82 3.6802(16) 147 y
_iucr_refine_instructions_details
;
REM  in P2(1)/c
REM R1 =  0.0433 for   2779 Fo > 4sig(Fo)  and  0.0726 for all   4041 data
REM    219 parameters refined using      0 restraints
REM Highest difference peak  0.283,  deepest hole -0.201,  1-sigma level  0.040
REM  in P2(1)/c
REM R1 =  0.0432 for   2779 Fo > 4sig(Fo)  and  0.0725 for all   4041 data
REM    219 parameters refined using      0 restraints
REM Highest difference peak  0.271,  deepest hole -0.191,  1-sigma level  0.040
TITL in P2(1)/c
CELL 0.71073 8.0665 9.7653 21.3191 90.000 105.560 90.000
ZERR 4.0000 0.0006 0.0007 0.0015 0.000 0.002 0.000
LATT 1
SYMM -X, 0.5+Y, 0.5-Z
SFAC C H O
UNIT 84 72 12
MERG 2
FMAP 2
GRID
PLAN 20
TEMP -100
BOND
CONF
BOND $H
HTAB
RTAB CHO C19 H19 O2
RTAB CH C19 H19
RTAB OH O2 H19
RTAB CO C19 O2
EQIV $1 X, Y-1, Z
RTAB CHO C17 H17 O1_$1
RTAB CH C17 H17
RTAB HO H17 O1_$1
RTAB CO C17 O1_$1
MPLA C14 C15 C16 C17 C18 C19
MPLA C1 C2 C3 C4 C5 C6 O1 C12 C11 C10 C9 C8 C7 C13
L.S. 4
ACTA
WGHT    0.056100    0.193300
FVAR       0.13426
O1    3    0.829297    0.950415    0.392631    11.00000    0.07410    0.02553 =
         0.03549   -0.00720    0.02704   -0.01528
C1    1    0.736180    0.765490    0.315314    11.00000    0.02794    0.02366 =
         0.02339    0.00340    0.00630    0.00485
O2    3    0.471310    0.664116    0.327265    11.00000    0.02258    0.03474 =
         0.03551   -0.00002   -0.00020    0.00268
C2    1    0.736922    0.712856    0.254412    11.00000    0.03613    0.03101 =
         0.02527   -0.00079    0.00543    0.00529
AFIX  43
H2    2    0.681475    0.628037    0.240551    11.00000   -1.20000
AFIX   0
O3    3    0.994122    0.651328    0.420020    11.00000    0.02223    0.02429 =
         0.03492   -0.00150    0.00380   -0.00200
C3    1    0.816961    0.782020    0.213895    11.00000    0.04453    0.04508 =
         0.02340    0.00375    0.01205    0.01233
AFIX  43
H3    2    0.816552    0.744472    0.172746    11.00000   -1.20000
AFIX   0
C4    1    0.897391    0.905718    0.233436    11.00000    0.04735    0.04405 =
         0.03299    0.01213    0.01879    0.00559
AFIX  43
H4    2    0.952503    0.953259    0.205744    11.00000   -1.20000
AFIX   0
C5    1    0.897663    0.960017    0.292981    11.00000    0.05814    0.02968 =
         0.03909    0.00301    0.02125   -0.00660
AFIX  43
H5    2    0.952038    1.045393    0.306468    11.00000   -1.20000
AFIX   0
C6    1    0.817549    0.888804    0.333362    11.00000    0.04327    0.02647 =
         0.02631    0.00071    0.01339    0.00212
C7    1    0.667106    0.764688    0.422809    11.00000    0.02336    0.02677 =
         0.02368    0.00207    0.00613    0.00675
C8    1    0.594998    0.711375    0.470210    11.00000    0.02300    0.03587 =
         0.03066    0.00490    0.00831    0.00327
AFIX  43
H8    2    0.537996    0.625372    0.462980    11.00000   -1.20000
AFIX   0
C9    1    0.604861    0.781307    0.527568    11.00000    0.03313    0.05201 =
         0.02799    0.00678    0.01439    0.00998
AFIX  43
H9    2    0.553686    0.744188    0.559098    11.00000   -1.20000
AFIX   0
C10   1    0.689870    0.905743    0.538626    11.00000    0.04636    0.04691 =
         0.02633   -0.00409    0.01138    0.01592
AFIX  43
H10   2    0.697167    0.954028    0.577960    11.00000   -1.20000
AFIX   0
C11   1    0.763824    0.959942    0.493064    11.00000    0.05317    0.02925 =
         0.03307   -0.00723    0.01414    0.00387
AFIX  43
H11   2    0.822974    1.044990    0.500862    11.00000   -1.20000
AFIX   0
C12   1    0.751016    0.888610    0.435236    11.00000    0.03910    0.02629 =
         0.02676    0.00104    0.01282    0.00370
C13   1    0.650421    0.686739    0.359586    11.00000    0.02203    0.02419 =
         0.02460   -0.00043    0.00345    0.00074
C14   1    0.729131    0.544014    0.373828    11.00000    0.02603    0.02208 =
         0.02227    0.00031    0.00738   -0.00064
C15   1    0.905531    0.531138    0.404987    11.00000    0.02719    0.02146 =
         0.02104   -0.00079    0.00871   -0.00168
C16   1    0.980385    0.402715    0.418931    11.00000    0.03186    0.02728 =
         0.02549    0.00367    0.00979    0.00551
AFIX  43
H16   2    1.099329    0.394806    0.440640    11.00000   -1.20000
AFIX   0
C17   1    0.880838    0.286105    0.401044    11.00000    0.04609    0.02145 =
         0.03182    0.00213    0.01741    0.00418
AFIX  43
H17   2    0.932104    0.198258    0.410411    11.00000   -1.20000
AFIX   0
C18   1    0.708415    0.296720    0.369840    11.00000    0.04365    0.02261 =
         0.03679   -0.00394    0.01474   -0.00805
AFIX  43
H18   2    0.641162    0.216424    0.357357    11.00000   -1.20000
AFIX   0
C19   1    0.632612    0.425230    0.356579    11.00000    0.03051    0.02895 =
         0.02909   -0.00221    0.00771   -0.00548
AFIX  43
H19   2    0.513187    0.431911    0.335436    11.00000   -1.20000
AFIX   0
C20   1    1.177214    0.644201    0.440352    11.00000    0.02378    0.03820 =
         0.03652   -0.00564    0.00706   -0.00239
AFIX 137
H20C  2    1.213688    0.597667    0.482551    11.00000   -1.50000
H20A  2    1.225078    0.737032    0.444432    11.00000   -1.50000
H20B  2    1.218794    0.593003    0.408057    11.00000   -1.50000
AFIX   0
C21   1    0.370644    0.784920    0.310198    11.00000    0.03382    0.05053 =
         0.03774    0.00646    0.00474    0.01278
AFIX 137
H21A  2    0.372737    0.836993    0.349698    11.00000   -1.50000
H21B  2    0.251733    0.759794    0.288030    11.00000   -1.50000
H21C  2    0.418133    0.841167    0.281112    11.00000   -1.50000
HKLF 4
REM  in P2(1)/c
REM R1 =  0.0432 for   2779 Fo > 4sig(Fo)  and  0.0725 for all   4041 data
REM    219 parameters refined using      0 restraints
END
WGHT      0.0561      0.1943
REM Highest difference peak  0.271,  deepest hole -0.191,  1-sigma level  0.040
Q1    1   0.7092  0.7235  0.3385  11.00000  0.05    0.27
Q2    1   0.6578  0.7272  0.3920  11.00000  0.05    0.26
Q3    1   0.6830  0.6116  0.3631  11.00000  0.05    0.25
Q4    1   0.6627  0.7298  0.4494  11.00000  0.05    0.18
Q5    1   0.7517  0.7366  0.2910  11.00000  0.05    0.18
Q6    1   0.7328  0.8109  0.4328  11.00000  0.05    0.17
Q7    1   0.8176  0.5421  0.3737  11.00000  0.05    0.17
Q8    1   0.9327  0.4630  0.4170  11.00000  0.05    0.16
Q9    1   0.8405  0.7989  0.3362  11.00000  0.05    0.16
Q10   1   0.7692  0.9099  0.4684  11.00000  0.05    0.16
Q11   1   0.8066  0.5457  0.3999  11.00000  0.05    0.16
Q12   1   0.6868  0.4950  0.3531  11.00000  0.05    0.16
Q13   1   0.6912  0.8256  0.5356  11.00000  0.05    0.15
Q14   1   0.5747  0.6813  0.3465  11.00000  0.05    0.15
Q15   1   0.8086  0.9334  0.3030  11.00000  0.05    0.15
Q16   1   0.6077  0.7462  0.4994  11.00000  0.05    0.14
Q17   1   0.8154  0.7363  0.2427  11.00000  0.05    0.14
Q18   1   0.6694  0.3583  0.3697  11.00000  0.05    0.14
Q19   1   0.6549  0.8467  0.4198  11.00000  0.05    0.14
Q20   1   0.9469  0.5908  0.4176  11.00000  0.05    0.14
;
data_global
_journal_date_recd_electronic     2012-08-27
_journal_date_accepted     2012-08-30
_journal_name_full     'Acta Crystallographica, Section E'
_journal_year     2012
_journal_volume     68
_journal_issue     10
_journal_page_first     o2854
_journal_page_last     o2854
_journal_paper_category     QO
_journal_paper_doi     10.1107/S1600536812037415
_journal_coeditor_code     HG5247
_publ_contact_author_name     'Ayesha Jacobs'
_publ_contact_author_address
;
Chemistry Department
Cape Peninsula University of Technology
PO Box 652
Cape Town
8000
South Africa
;
_publ_contact_author_email     'jacobsa@cput.ac.za'
_publ_contact_author_fax     '27-21-460 3854'
_publ_contact_author_phone     '27-21-460 3167'
_publ_section_title
;
9-Methoxy-9-(2-methoxyphenyl)-9<i>H</i>-xanthene
;
loop_
    _publ_author_name
    _publ_author_address
    'Jacobs, Ayesha'
;
Chemistry Department
Cape Peninsula University of Technology
PO Box 652
Cape Town
8000
South Africa
;
    'Amombo Noa, Francoise M.'
;
Chemistry Department
Cape Peninsula University of Technology
PO Box 652
Cape Town
8000
South Africa
;
    'Taljaard, Jana H.'
;
Sasol Technologies
R&D Klasie Havenga Road 1
Sasolburg 1947
South Africa
;
