# Supplementary material for: 9-Meth­oxy-9-(2-meth­oxy­phen­yl)-9H-xanthene
Source: Acta Crystallogr Sect E Struct Rep Online. 2012 Sep 5;68(Pt 10):o2854. doi: 10.1107/S1600536812037415 (PMC3470213; doi:10.1107/S1600536812037415)
Supplement: Supplementary file 2 [file e-68-o2854-Isup2.hkl]

# 
# h,k,l, Fc-squared, Fo-squared, sigma(Fo-squared) and status flag 
# 
data_I
_shelx_title ' in P2(1)/c' 
_shelx_refln_list_code          4 
_shelx_F_calc_maximum      241.38 
_exptl_crystal_F_000       672.00 
_reflns_d_resolution_high  0.7468 
 
loop_ 
 _symmetry_equiv_pos_as_xyz 
 'x, y, z' 
 '-x, y+1/2, -z+1/2' 
 '-x, -y, -z' 
 'x, -y-1/2, z-1/2' 
 
_cell_length_a     8.0665 
_cell_length_b     9.7653 
_cell_length_c    21.3191 
_cell_angle_alpha  90.000 
_cell_angle_beta  105.560 
_cell_angle_gamma  90.000 
 
_shelx_F_squared_multiplier     1.000 
 
loop_ 
 _refln_index_h 
 _refln_index_k 
 _refln_index_l 
 _refln_F_squared_calc 
 _refln_F_squared_meas 
 _refln_F_squared_sigma 
 _refln_observed_status 
   1   0   0      527.84      464.49     23.86 o 
   2   0   0     7370.70     7226.33    106.44 o 
   3   0   0      471.43      494.00     12.16 o 
   4   0   0        0.77        7.73      2.76 o 
   5   0   0       49.49       41.50      4.03 o 
   6   0   0       69.03       71.74      5.31 o 
   7   0   0       19.74        9.52      4.46 o 
   8   0   0      306.75      261.97     17.75 o 
   9   0   0        3.99        0.61      6.46 o 
  10   0   0       24.77       30.13      7.64 o 
   1   1   0    10188.22     9916.70    103.65 o 
   2   1   0      336.20      343.22      5.26 o 
   3   1   0      700.53      686.76      8.90 o 
   4   1   0       54.12       74.74      2.87 o 
   5   1   0        4.08        2.49      2.02 o 
   6   1   0       51.19       52.01      4.45 o 
   7   1   0      151.32      140.33      5.49 o 
   8   1   0       38.89       46.48      4.48 o 
   9   1   0       27.45       20.48      4.38 o 
  10   1   0       22.00       22.64      5.46 o 
   0   2   0     5688.93     5201.72     93.75 o 
   1   2   0     8362.13     7905.58     81.87 o 
   2   2   0       91.30       97.30      2.78 o 
   3   2   0     1162.68     1162.13     15.18 o 
   4   2   0       32.93       36.12      2.46 o 
   5   2   0      177.23      199.46      6.08 o 
   6   2   0       86.39       83.58      5.07 o 
   7   2   0       18.20       26.28      3.80 o 
   8   2   0       13.14       12.13      3.90 o 
   9   2   0       16.43       17.13      4.33 o 
  10   2   0        3.90        1.39      4.34 o 
   1   3   0     1368.28     1297.83     16.12 o 
   2   3   0     4828.12     5018.28     52.88 o 
   3   3   0       46.46       63.89      2.99 o 
   4   3   0      227.96      188.04      4.94 o 
   5   3   0        2.72        1.29      2.57 o 
   6   3   0      506.55      481.81      9.37 o 
   7   3   0       58.45       59.02      4.48 o 
   8   3   0       49.65       55.43      4.99 o 
   9   3   0       19.02       16.29      5.53 o 
  10   3   0        0.49        1.82      4.51 o 
   0   4   0      354.11      420.23     10.35 o 
   1   4   0      534.55      546.11      8.12 o 
   2   4   0     1784.78     1903.45     21.28 o 
   3   4   0       17.03       21.77      2.56 o 
   4   4   0      551.43      573.87      9.52 o 
   5   4   0      178.33      182.58      5.60 o 
   6   4   0      618.57      601.51     10.95 o 
   7   4   0       11.16        5.65      5.39 o 
   8   4   0        9.00        5.72      3.80 o 
   9   4   0       21.32       23.54      4.60 o 
   1   5   0     3696.11     4065.29     47.82 o 
   2   5   0      388.11      366.37      6.04 o 
   3   5   0       29.92       40.88      3.00 o 
   4   5   0      127.85      127.94      4.58 o 
   5   5   0      191.52      175.61      5.49 o 
   6   5   0      204.95      202.80      6.29 o 
   7   5   0        0.04        0.02      3.25 o 
   8   5   0        0.01       -2.90      3.61 o 
   9   5   0       25.29       31.77      6.48 o 
   0   6   0      843.65      948.26     16.93 o 
   1   6   0       10.73        5.72      2.11 o 
   2   6   0     1126.71     1199.84     14.77 o 
   3   6   0       95.46       90.35      3.65 o 
   4   6   0       91.98       91.55      4.26 o 
   5   6   0        1.72        2.13      3.06 o 
   6   6   0       61.89       57.38      4.35 o 
   7   6   0        0.00       -0.04      5.37 o 
   8   6   0        3.72        7.41      8.55 o 
   9   6   0        5.48        4.67      5.93 o 
   1   7   0        0.23        0.06      3.17 o 
   2   7   0      212.92      215.13      4.91 o 
   3   7   0       51.56       52.70      3.55 o 
   4   7   0       43.03       27.76      3.48 o 
   5   7   0        3.66        8.27      3.93 o 
   6   7   0       67.86       58.90      5.36 o 
   7   7   0       35.51       45.14      6.28 o 
   8   7   0        0.76        4.12      5.51 o 
   0   8   0      195.15      190.64      9.42 o 
   1   8   0       68.65       65.80      7.51 o 
   2   8   0        3.24        4.62      3.52 o 
   3   8   0        7.52       -2.39      3.37 o 
   4   8   0      107.81      107.97      7.29 o 
   5   8   0       36.97       34.11      4.77 o 
   6   8   0        2.92       -4.78      4.78 o 
   7   8   0        0.87        6.31      5.37 o 
   8   8   0       15.60       18.67     11.72 o 
   1   9   0      180.88      175.89      8.10 o 
   2   9   0       13.13        7.99      3.99 o 
   3   9   0        1.47       -3.46      3.75 o 
   4   9   0       95.99       91.71     15.39 o 
   5   9   0       39.37       42.02      6.07 o 
   6   9   0        1.73       -7.25      7.25 o 
   7   9   0       35.28       39.25      6.80 o 
   0  10   0        1.03        5.87      6.07 o 
   1  10   0       33.72       24.54      4.12 o 
   2  10   0        9.68        9.52      5.10 o 
   3  10   0       62.86       59.12      6.28 o 
   4  10   0       67.67       60.04      6.56 o 
   5  10   0        1.64       -1.51      5.29 o 
   6  10   0        6.43       -0.20      5.46 o 
   1  11   0      101.37       98.05     11.60 o 
   2  11   0        0.01        0.63      7.21 o 
   3  11   0        2.64       -2.72      6.38 o 
   4  11   0       90.01       94.00      9.21 o 
   5  11   0        1.90        4.28      6.63 o 
   0  12   0      314.03      266.30     18.31 o 
   1  12   0       31.20       26.42      5.87 o 
   2  12   0      213.63      215.36      9.92 o 
   3  12   0       48.98       50.42      8.21 o 
   4  12   0        7.37       10.54      7.77 o 
 -10   1   1       19.08       23.20      5.45 o 
  -9   1   1       22.62       28.33      5.16 o 
  -8   1   1      117.95      113.04      5.59 o 
  -7   1   1        8.85        6.28      3.24 o 
  -6   1   1      106.74      119.39      4.09 o 
  -5   1   1        1.33        1.93      2.05 o 
  -4   1   1      896.11      980.09     12.41 o 
  -3   1   1      173.80      176.90      3.80 o 
  -2   1   1       37.15       36.30      1.90 o 
  -1   1   1       58.33       50.83      1.42 o 
   0   1   1      463.69      433.76      6.50 o 
   1   1   1      955.13      833.14      9.47 o 
   2   1   1    19457.85    18510.31    195.47 o 
   3   1   1     1052.08     1027.78     12.56 o 
   4   1   1      650.53      689.29     10.58 o 
   5   1   1        0.23       -2.23      2.23 o 
   6   1   1        0.00       -2.20      2.20 o 
   7   1   1      107.64       94.08      4.95 o 
   8   1   1        0.50       -0.75      3.50 o 
   9   1   1        6.81        4.10      4.00 o 
  10   1   1       11.72       16.12      5.46 o 
 -10   2   1       16.85       22.89      5.67 o 
  -9   2   1       13.04        8.22      4.18 o 
  -8   2   1        1.51       -2.35      3.42 o 
  -7   2   1      171.44      176.09      8.47 o 
  -6   2   1       22.05       27.27      2.84 o 
  -5   2   1       38.24       31.39      2.51 o 
  -4   2   1      322.14      319.30      6.08 o 
  -3   2   1      171.75      170.35      3.76 o 
  -2   2   1     1401.97     1357.95     24.71 o 
  -1   2   1     1498.96     1365.91     14.91 o 
   0   2   1     1306.34     1198.37     14.33 o 
   1   2   1    13769.04    13460.12    139.37 o 
   2   2   1       72.51       84.42      3.60 o 
   3   2   1     1464.86     1401.93     29.29 o 
   4   2   1     1664.15     1686.75     19.96 o 
   5   2   1       24.93       29.64      2.51 o 
   6   2   1       36.45       35.82      4.41 o 
   7   2   1       50.03       44.80      4.37 o 
   8   2   1        1.03        2.28      3.64 o 
   9   2   1        0.14        1.98      4.08 o 
  10   2   1        0.68       -2.60      4.41 o 
 -10   3   1       61.98       72.14      8.60 o 
  -9   3   1       19.65       20.50      4.57 o 
  -8   3   1       20.06       17.94      4.05 o 
  -7   3   1        0.16        3.09      3.21 o 
  -6   3   1      719.64      671.85     11.50 o 
  -5   3   1       18.24       18.72      2.91 o 
  -4   3   1     1201.91     1232.05     16.56 o 
  -3   3   1       23.53       22.04      2.32 o 
  -2   3   1        1.88       -2.47      2.47 o 
  -1   3   1     1156.57     1090.88     13.63 o 
   0   3   1     4072.73     4057.33     52.28 o 
   1   3   1       74.25       77.24      3.14 o 
   2   3   1      963.48      935.84     11.32 o 
   3   3   1      336.30      299.13      6.58 o 
   4   3   1       43.96       46.47      3.59 o 
   5   3   1      738.17      713.48     11.50 o 
   6   3   1      107.82      103.36      4.73 o 
   7   3   1      205.47      202.02      7.23 o 
   8   3   1       11.30       17.28      4.04 o 
   9   3   1        5.33        4.89      4.08 o 
  10   3   1       12.77       24.97     11.65 o 
  -9   4   1        0.11       -3.85      3.85 o 
  -8   4   1       11.07       11.81      3.91 o 
  -7   4   1       79.72       78.71      6.93 o 
  -6   4   1      107.60      111.69      4.89 o 
  -5   4   1      129.67      123.97      4.60 o 
  -4   4   1       35.56       28.55      3.08 o 
  -3   4   1       50.43       51.40      3.20 o 
  -2   4   1     1594.35     1692.94     19.09 o 
  -1   4   1      331.67      339.96      8.53 o 
   0   4   1     1814.67     1858.15     25.16 o 
   1   4   1      561.81      567.48      7.72 o 
   2   4   1      245.56      248.06      4.70 o 
   3   4   1      125.31      133.92      3.69 o 
   4   4   1       60.97       53.46      3.24 o 
   5   4   1        0.63        1.61      2.74 o 
   6   4   1      707.57      697.40     12.15 o 
   7   4   1       17.33       15.55      3.67 o 
   8   4   1       45.37       44.97      4.66 o 
   9   4   1       53.98       59.19      6.18 o 
  -9   5   1        1.20        2.40      4.57 o 
  -8   5   1        8.21       12.13      3.91 o 
  -7   5   1       48.22       43.09      4.17 o 
  -6   5   1       59.43       62.25      4.30 o 
  -5   5   1      331.70      350.54      7.67 o 
  -4   5   1       34.80       39.52      3.12 o 
  -3   5   1       40.46       51.93      5.64 o 
  -2   5   1      196.32      197.31      4.20 o 
  -1   5   1      565.18      610.15      8.95 o 
   0   5   1      415.14      465.69      8.20 o 
   1   5   1     1110.29     1196.80     15.75 o 
   2   5   1      389.61      482.74      7.22 o 
   3   5   1       72.72       86.26      3.80 o 
   4   5   1       86.64       90.50      3.99 o 
   5   5   1      134.40      111.86      4.65 o 
   6   5   1        3.97       10.41      3.42 o 
   7   5   1      235.04      220.39      7.20 o 
   8   5   1        8.93        4.36      4.39 o 
   9   5   1        1.83        1.35      4.79 o 
  -9   6   1        0.87        9.78      5.83 o 
  -8   6   1        0.01       -2.48      7.65 o 
  -7   6   1        3.56        0.70      3.50 o 
  -6   6   1      221.55      230.33      7.00 o 
  -5   6   1       43.22       33.93      4.56 o 
  -4   6   1      106.25      114.67      4.49 o 
  -3   6   1       12.38       14.21      2.66 o 
  -2   6   1        7.51        6.72      1.82 o 
  -1   6   1       24.20       31.67      2.39 o 
   0   6   1      242.76      223.79      5.58 o 
   1   6   1       29.03       24.44      2.46 o 
   2   6   1       47.31       52.02      2.83 o 
   3   6   1       76.31       83.31      3.31 o 
   4   6   1       90.32       91.63      5.94 o 
   5   6   1        0.26        0.36      2.98 o 
   6   6   1       21.26       22.46      4.48 o 
   7   6   1        0.35       -0.67      4.21 o 
   8   6   1        7.78        6.80      4.73 o 
   9   6   1        4.50       14.83      6.09 o 
  -8   7   1       10.29       -0.42      5.37 o 
  -7   7   1       17.97       23.21      5.60 o 
  -6   7   1      126.83      126.50      9.13 o 
  -5   7   1       22.79       18.00      3.56 o 
  -4   7   1       21.52       26.73      3.38 o 
  -3   7   1        0.77       -1.35      2.59 o 
  -2   7   1      568.72      571.46     15.15 o 
  -1   7   1       24.87       17.75      2.37 o 
   0   7   1      116.43      137.47      4.71 o 
   1   7   1      350.81      347.65      6.85 o 
   2   7   1      238.13      262.36      5.54 o 
   3   7   1        0.42       -0.49      2.61 o 
   4   7   1       67.41       77.10      5.11 o 
   5   7   1       27.70       22.97      4.18 o 
   6   7   1       73.38       75.80      5.82 o 
   7   7   1        7.03        3.98      4.49 o 
   8   7   1        2.56        1.43      5.47 o 
  -8   8   1        4.64       -1.68      5.33 o 
  -7   8   1        7.01        2.80      5.26 o 
  -6   8   1      127.26      141.47      8.04 o 
  -5   8   1       10.53       11.58      4.58 o 
  -4   8   1      332.23      287.48      8.59 o 
  -3   8   1        1.13       -1.69      3.39 o 
  -2   8   1       31.72       26.41      3.36 o 
  -1   8   1       69.53       64.61      8.17 o 
   0   8   1     1202.51     1174.98     24.10 o 
   1   8   1      246.57      262.12      7.60 o 
   2   8   1        0.02       -0.33      3.43 o 
   3   8   1        1.27       -2.30      3.53 o 
   4   8   1      542.49      457.73     11.08 o 
   5   8   1        0.20        0.04      5.93 o 
   6   8   1        0.98        1.16      4.37 o 
   7   8   1        6.06        0.45      5.33 o 
   8   8   1       26.06       39.13     10.40 o 
  -7   9   1        9.02       13.32      7.45 o 
  -6   9   1       65.30       53.05      9.89 o 
  -5   9   1        8.87        2.45      4.88 o 
  -4   9   1       34.01       26.59      5.31 o 
  -3   9   1        2.80        2.99      4.35 o 
  -2   9   1       10.71        4.84      3.77 o 
  -1   9   1       44.07       48.46      5.43 o 
   0   9   1       71.27       66.77      5.02 o 
   1   9   1      181.74      169.44     10.97 o 
   2   9   1        6.67        9.34      4.00 o 
   3   9   1      392.97      337.32      9.62 o 
   4   9   1       25.63       28.40      5.04 o 
   5   9   1        1.33       -2.12      4.67 o 
   6   9   1        0.62        4.82      8.28 o 
   7   9   1        2.92       -5.26      5.26 o 
  -6  10   1       13.74       17.27      5.85 o 
  -5  10   1        0.26       -4.78      4.78 o 
  -4  10   1        6.14        4.73      5.07 o 
  -3  10   1        7.89        6.82      4.90 o 
  -2  10   1       32.54       34.34      5.45 o 
  -1  10   1       90.98       87.78      6.71 o 
   0  10   1      116.28      115.70      7.35 o 
   1  10   1       38.94       30.71      5.51 o 
   2  10   1        8.77        4.05      4.36 o 
   3  10   1      148.44      125.83      7.88 o 
   4  10   1        1.70        3.80      5.90 o 
   5  10   1        1.80        4.12      5.10 o 
   6  10   1       44.41       61.39      8.88 o 
  -5  11   1        4.55        6.06      5.51 o 
  -4  11   1        0.92        9.52      5.37 o 
  -3  11   1        7.55       15.64      5.65 o 
  -2  11   1        7.24        1.84      4.86 o 
  -1  11   1        0.70        1.47      4.69 o 
   0  11   1       23.06       22.06      7.49 o 
   1  11   1       74.35       68.23      6.61 o 
   2  11   1        0.11        8.05      6.07 o 
   3  11   1       23.14       26.08      7.06 o 
   4  11   1        0.87        0.19     10.26 o 
   5  11   1       51.02       70.64      8.88 o 
  -4  12   1       31.64       49.86      9.99 o 
  -3  12   1        6.91        2.29     16.64 o 
  -2  12   1       14.27       12.39      5.55 o 
  -1  12   1       73.68       71.62      7.03 o 
   0  12   1        2.68       -3.51      5.13 o 
   1  12   1        1.23       15.32      5.75 o 
   2  12   1       10.21        4.02      5.55 o 
   3  12   1       64.33       97.90      9.42 o 
   0  13   1       11.16        9.69      8.01 o 
 -10   0   2      118.08      107.39     10.00 o 
  -9   0   2      104.78      101.90      9.42 o 
  -8   0   2        5.19        2.38      5.55 o 
  -7   0   2        3.14        5.33      3.94 o 
  -6   0   2       16.34       17.86      3.77 o 
  -5   0   2      639.04      615.56     12.59 o 
  -4   0   2     2587.27     2795.06     43.56 o 
  -3   0   2      622.61      683.32     13.16 o 
  -2   0   2      565.65      558.63      9.82 o 
  -1   0   2    19559.01    18127.89    238.39 o 
   0   0   2      699.03      652.97     10.63 o 
   1   0   2    17446.04    15581.24    275.73 o 
   2   0   2      284.60      230.22      7.29 o 
   3   0   2     1296.99     1280.41     21.34 o 
   4   0   2     1229.68     1443.91     24.44 o 
   5   0   2      986.85     1070.73     19.85 o 
   6   0   2       10.26       11.50      3.82 o 
   7   0   2      410.90      339.91     15.13 o 
   8   0   2       39.03       32.83      6.79 o 
   9   0   2        1.03       -6.24      6.24 o 
  10   0   2        9.98        3.88      7.19 o 
 -10   1   2       91.58      111.84      7.27 o 
  -9   1   2        3.49        6.95      4.20 o 
  -8   1   2       45.84       47.34      4.36 o 
  -7   1   2        7.62        6.67      2.70 o 
  -6   1   2       50.66       62.29      3.35 o 
  -5   1   2      185.97      185.39      4.62 o 
  -4   1   2      365.79      392.03      8.68 o 
  -3   1   2     1641.37     1640.45     18.76 o 
  -2   1   2     8314.61     7958.24     83.93 o 
  -1   1   2      409.77      369.07      5.15 o 
   0   1   2     6944.86     6483.13     83.31 o 
   1   1   2     1818.17     1724.26     18.46 o 
   2   1   2     9937.94     9728.93    106.52 o 
   3   1   2     1944.89     1955.48     25.68 o 
   4   1   2      224.29      252.54      4.58 o 
   5   1   2      113.01      115.21      4.06 o 
   6   1   2      290.02      291.76      7.08 o 
   7   1   2       73.93       72.28      4.54 o 
   8   1   2        4.16        1.56      3.66 o 
   9   1   2        8.31       11.29      4.46 o 
  10   1   2        1.73       -0.92      4.96 o 
 -10   2   2      263.68      303.36     10.36 o 
  -9   2   2        5.63        7.50      4.15 o 
  -8   2   2        3.98        3.47      3.51 o 
  -7   2   2       22.49       16.10      4.22 o 
  -6   2   2       93.64       88.78      3.87 o 
  -5   2   2        0.51        2.00      2.09 o 
  -4   2   2       54.51       66.99      3.27 o 
  -3   2   2       25.68       23.32      2.03 o 
  -2   2   2      812.83      752.90      8.98 o 
  -1   2   2      268.05      265.48      5.38 o 
   0   2   2      830.85      762.83      9.52 o 
   1   2   2      234.79      199.23      3.59 o 
   2   2   2     8260.11     8458.13     87.99 o 
   3   2   2      698.86      662.37      8.97 o 
   4   2   2     3962.35     4154.48     49.53 o 
   5   2   2       77.56       92.08      3.97 o 
   6   2   2       48.06       51.14      5.43 o 
   7   2   2        0.16       -2.12      3.15 o 
   8   2   2       12.32       10.25      3.86 o 
   9   2   2        6.74        8.71      4.33 o 
  10   2   2        6.67        9.54      4.70 o 
 -10   3   2       58.57       72.18      8.89 o 
  -9   3   2       92.47       93.80      5.64 o 
  -8   3   2       17.59       15.14      3.92 o 
  -7   3   2      108.48      100.40      5.02 o 
  -6   3   2        7.32        8.66      2.86 o 
  -5   3   2      311.24      299.47      6.49 o 
  -4   3   2        4.99       13.27      2.34 o 
  -3   3   2       26.78       26.29      2.34 o 
  -2   3   2     1175.26     1180.55     14.93 o 
  -1   3   2      854.69      727.18      9.66 o 
   0   3   2      855.86      837.64     10.69 o 
   1   3   2     4182.73     4135.87     43.70 o 
   2   3   2      240.87      241.74      4.58 o 
   3   3   2    11361.31    11523.63    119.88 o 
   4   3   2       89.96       88.09      3.42 o 
   5   3   2      187.78      196.49     10.66 o 
   6   3   2      261.95      255.16      7.48 o 
   7   3   2       78.19       90.87      6.26 o 
   8   3   2       23.10       30.41      5.04 o 
   9   3   2        1.64        3.88      6.57 o 
 -10   4   2        0.01        1.53      4.73 o 
  -9   4   2        2.23        3.91      4.32 o 
  -8   4   2       69.74       68.72      5.03 o 
  -7   4   2       72.47       74.90      4.60 o 
  -6   4   2      715.01      703.61     11.95 o 
  -5   4   2       17.87       17.25      3.21 o 
  -4   4   2      197.87      223.22      5.38 o 
  -3   4   2       59.96       57.13      4.54 o 
  -2   4   2      643.96      635.82     13.09 o 
  -1   4   2        5.28        9.39      1.63 o 
   0   4   2      283.61      264.30      6.98 o 
   1   4   2     2748.64     2972.53     32.15 o 
   2   4   2      190.76      236.22      4.61 o 
   3   4   2      219.21      229.42      5.95 o 
   4   4   2     1095.43     1157.94     17.17 o 
   5   4   2       13.26       10.70      3.05 o 
   6   4   2      174.10      181.24      7.84 o 
   7   4   2       13.98       13.35      4.38 o 
   8   4   2        2.01        4.42      4.40 o 
   9   4   2       31.55       39.97      7.05 o 
  -9   5   2        6.62        5.58      4.60 o 
  -8   5   2       20.72       27.06      4.77 o 
  -7   5   2        2.78        4.87      3.41 o 
  -6   5   2      709.45      699.60     14.59 o 
  -5   5   2       19.14       20.42      3.19 o 
  -4   5   2       48.12       54.86      4.21 o 
  -3   5   2        7.53       13.99      2.50 o 
  -2   5   2      511.97      521.37     10.25 o 
  -1   5   2        0.44       -1.34      1.61 o 
   0   5   2       53.79       47.21      2.96 o 
   1   5   2      357.56      339.20      5.62 o 
   2   5   2     2200.33     2421.53     27.13 o 
   3   5   2        5.31        5.22      2.10 o 
   4   5   2      170.31      172.04      4.72 o 
   5   5   2      883.25      897.61     14.22 o 
   6   5   2       27.84       32.11      3.88 o 
   7   5   2        0.33       -0.78      4.06 o 
   8   5   2        2.75        2.11      4.63 o 
   9   5   2       40.37       51.95      6.20 o 
  -9   6   2       67.86       64.10      7.44 o 
  -8   6   2        0.45       -3.55      4.04 o 
  -7   6   2       22.14       27.30      4.45 o 
  -6   6   2        2.37        3.24      3.54 o 
  -5   6   2        9.78        7.87      3.00 o 
  -4   6   2       83.88       89.60      4.30 o 
  -3   6   2       21.51       26.30      2.91 o 
  -2   6   2        3.04        2.10      2.61 o 
  -1   6   2       55.86       60.77      3.72 o 
   0   6   2        0.38        1.21      1.75 o 
   1   6   2     1298.45     1392.31     16.64 o 
   2   6   2       48.93       54.73      2.81 o 
   3   6   2       18.47       19.56      2.47 o 
   4   6   2      107.14      111.81      4.13 o 
   5   6   2       48.72       40.82      4.50 o 
   6   6   2       19.26       21.10      4.43 o 
   7   6   2       13.31        9.78      4.57 o 
   8   6   2       10.16        6.12      4.96 o 
   9   6   2       24.31       16.64     11.10 o 
  -8   7   2       10.71       19.70      5.58 o 
  -7   7   2        0.00       -0.93      4.54 o 
  -6   7   2        0.64        1.79      3.82 o 
  -5   7   2      121.55      114.78      7.82 o 
  -4   7   2       34.04       36.75      3.52 o 
  -3   7   2        0.89       -1.40      2.61 o 
  -2   7   2       42.78       42.46      3.65 o 
  -1   7   2        8.30        7.95      2.86 o 
   0   7   2      796.10      706.17     11.18 o 
   1   7   2      170.52      170.82      4.30 o 
   2   7   2      753.89      764.92     18.55 o 
   3   7   2        3.92        9.49      2.75 o 
   4   7   2      140.35      135.50      6.13 o 
   5   7   2       39.37       39.95      4.70 o 
   6   7   2       20.81       22.81      4.71 o 
   7   7   2        1.05        2.99      4.70 o 
   8   7   2       22.34       28.36      6.42 o 
  -8   8   2        0.00       -2.29      5.26 o 
  -7   8   2        2.91        0.63      4.88 o 
  -6   8   2        9.91        6.33      5.02 o 
  -5   8   2       56.68       54.34      5.64 o 
  -4   8   2       17.17       13.41      5.13 o 
  -3   8   2        0.72        2.40      2.94 o 
  -2   8   2       43.76       38.67      3.76 o 
  -1   8   2      171.62      171.17      7.13 o 
   0   8   2       40.75       33.53      3.38 o 
   1   8   2       86.07       92.43      5.26 o 
   2   8   2        9.63       20.09      4.08 o 
   3   8   2       83.38       80.84      5.29 o 
   4   8   2        3.63       -3.81      3.81 o 
   5   8   2      114.69       93.61      9.05 o 
   6   8   2       15.19       18.27      4.95 o 
   7   8   2        9.66       16.19      5.91 o 
  -7   9   2       25.47       32.41      6.16 o 
  -6   9   2        2.51       -3.38      4.94 o 
  -5   9   2       65.75       57.44      6.23 o 
  -4   9   2        3.13        3.56      4.42 o 
  -3   9   2       34.17       29.83      4.86 o 
  -2   9   2       67.87       62.08      5.64 o 
  -1   9   2      150.67      159.91      7.45 o 
   0   9   2     1076.36     1082.47     18.71 o 
   1   9   2      165.03      152.45      6.72 o 
   2   9   2        1.92        3.70      3.87 o 
   3   9   2       25.26       23.43      4.49 o 
   4   9   2       64.01       64.21      5.61 o 
   5   9   2        2.73       -1.94      4.55 o 
   6   9   2        1.05       -2.52      5.23 o 
   7   9   2       28.67       26.17      6.57 o 
  -6  10   2       17.04       17.72      5.85 o 
  -5  10   2        8.74        8.53      7.11 o 
  -4  10   2        4.89        1.01      4.64 o 
  -3  10   2       18.53        8.05      4.94 o 
  -2  10   2        9.60       10.39      4.94 o 
  -1  10   2       44.12       45.54      5.91 o 
   0  10   2       14.43       24.66      7.66 o 
   1  10   2       28.80       26.47      4.68 o 
   2  10   2       59.02       59.31      6.29 o 
   3  10   2        4.76        8.29      5.10 o 
   4  10   2        5.02       14.42      6.28 o 
   5  10   2       18.37       10.54      9.71 o 
   6  10   2       30.89       27.90      7.49 o 
  -5  11   2        5.40        1.21      5.26 o 
  -4  11   2       32.57       49.51      8.21 o 
  -3  11   2        1.69        6.09      4.94 o 
  -2  11   2        0.10       -3.84      4.78 o 
  -1  11   2       11.13       17.58      5.38 o 
   0  11   2       21.52       21.35      5.12 o 
   1  11   2       10.88        7.09      6.70 o 
   2  11   2       89.12       94.83      9.21 o 
   3  11   2        7.95        6.14      8.04 o 
   4  11   2       42.82       72.22     15.81 o 
   5  11   2       29.28       42.35      8.21 o 
  -4  12   2        1.04       -3.05      6.28 o 
  -3  12   2       30.34       37.24      7.42 o 
  -2  12   2       82.61       90.75     15.38 o 
  -1  12   2       55.46       59.88      6.92 o 
   0  12   2        5.71        6.52      5.43 o 
   1  12   2      223.79      197.56      9.70 o 
   2  12   2       58.31       62.99      7.78 o 
   3  12   2        1.98       -1.61      7.49 o 
 -10   1   3       26.18       20.30      5.19 o 
  -9   1   3        3.60        7.33      4.15 o 
  -8   1   3      128.58      122.86      5.57 o 
  -7   1   3       13.37       11.14      2.76 o 
  -6   1   3        9.68        9.55      2.69 o 
  -5   1   3      589.18      594.78     10.54 o 
  -4   1   3      622.41      647.58      8.88 o 
  -3   1   3      389.80      377.59      5.59 o 
  -2   1   3      390.94      390.23      4.81 o 
  -1   1   3     4211.79     3985.91     56.23 o 
   0   1   3     2512.01     2445.41     28.56 o 
   1   1   3      920.43      884.77     11.00 o 
   2   1   3      262.07      244.38      4.84 o 
   3   1   3     3868.18     3948.69     37.13 o 
   4   1   3     2764.48     2922.30     30.35 o 
   5   1   3       69.30       84.92      3.28 o 
   6   1   3      131.05      126.53      5.05 o 
   7   1   3       89.12       91.76      5.06 o 
   8   1   3       16.67        7.93      3.74 o 
   9   1   3        0.55        2.03      4.62 o 
 -10   2   3      125.22      124.27      6.71 o 
  -9   2   3        0.42        1.16      3.85 o 
  -8   2   3        0.94       -0.95      3.84 o 
  -7   2   3       39.36       41.53      3.53 o 
  -6   2   3      213.29      218.58      5.42 o 
  -5   2   3        1.33        3.23      2.13 o 
  -4   2   3       97.02      104.51      3.24 o 
  -3   2   3      204.96      213.06      4.16 o 
  -2   2   3      129.55      120.23      3.31 o 
  -1   2   3     1040.71      972.29     11.90 o 
   0   2   3     1135.94     1070.22     13.09 o 
   1   2   3       30.26       32.68      1.69 o 
   2   2   3      941.95      895.06     10.86 o 
   3   2   3      511.80      573.03      8.73 o 
   4   2   3      884.20      864.59     12.69 o 
   5   2   3      124.98      123.64      5.29 o 
   6   2   3        1.18        1.38      3.01 o 
   7   2   3       64.79       71.58      4.72 o 
   8   2   3       19.70       25.20      4.27 o 
   9   2   3        7.54        9.94      4.15 o 
 -10   3   3       64.10       71.92      6.51 o 
  -9   3   3        5.49        7.70      4.03 o 
  -8   3   3       23.72       28.56      4.07 o 
  -7   3   3      134.62      141.24      6.75 o 
  -6   3   3       51.13       59.70      4.25 o 
  -5   3   3      131.35      120.48      4.18 o 
  -4   3   3       79.26       71.44      3.30 o 
  -3   3   3      312.82      307.91      5.63 o 
  -2   3   3      970.71      959.13     12.39 o 
  -1   3   3       20.12       24.17      1.98 o 
   0   3   3      125.50      130.27      2.96 o 
   1   3   3      585.92      589.69      7.59 o 
   2   3   3      196.74      200.23      4.18 o 
   3   3   3       19.94       20.76      2.18 o 
   4   3   3       88.73       77.05      3.23 o 
   5   3   3      607.32      588.86     11.48 o 
   6   3   3      241.22      230.26      6.72 o 
   7   3   3       11.55       19.06      4.11 o 
   8   3   3        2.21        1.78      4.12 o 
   9   3   3       49.26       49.83      6.16 o 
 -10   4   3       14.13        9.71      5.25 o 
  -9   4   3        1.25        0.17      4.32 o 
  -8   4   3        0.93        5.85      3.73 o 
  -7   4   3        0.01       -3.84      3.84 o 
  -6   4   3     2145.18     2122.81     27.83 o 
  -5   4   3      163.14      165.68      5.11 o 
  -4   4   3       39.52       41.70      2.95 o 
  -3   4   3      679.73      807.39     11.44 o 
  -2   4   3      309.11      329.65      6.61 o 
  -1   4   3       11.96        6.54      1.89 o 
   0   4   3      104.59       96.86      3.57 o 
   1   4   3        0.39       -1.64      1.64 o 
   2   4   3      334.02      355.62      5.86 o 
   3   4   3      387.80      362.30      6.27 o 
   4   4   3       25.23       18.15      2.51 o 
   5   4   3     5747.08     5794.75     69.01 o 
   6   4   3        8.59        6.78      3.21 o 
   7   4   3        7.39       -0.31      3.42 o 
   8   4   3       35.36       44.87      5.57 o 
   9   4   3       10.62        0.09      5.95 o 
  -9   5   3        7.54       11.22      4.80 o 
  -8   5   3       36.24       44.04      6.07 o 
  -7   5   3       49.85       56.82      4.53 o 
  -6   5   3      203.51      200.56      7.57 o 
  -5   5   3        1.15        4.44      2.72 o 
  -4   5   3      349.98      355.10      7.16 o 
  -3   5   3      384.28      385.81      7.10 o 
  -2   5   3      248.02      246.22      6.01 o 
  -1   5   3       58.08       77.43      3.65 o 
   0   5   3      146.37      163.88      5.91 o 
   1   5   3      395.13      459.84      6.85 o 
   2   5   3       26.91       35.05      2.37 o 
   3   5   3      172.97      208.86      4.85 o 
   4   5   3       22.06       24.45      2.75 o 
   5   5   3        9.93       10.77      3.09 o 
   6   5   3       50.90       40.97      4.73 o 
   7   5   3       57.81       49.50      5.34 o 
   8   5   3       25.29       36.93      5.58 o 
   9   5   3        4.72        9.71      5.35 o 
  -9   6   3        0.47       -0.06      4.55 o 
  -8   6   3        0.50       -0.23      4.15 o 
  -7   6   3       25.37       20.74      5.13 o 
  -6   6   3       39.17       41.11      4.89 o 
  -5   6   3        0.92        3.38      3.01 o 
  -4   6   3       67.32       76.63      3.94 o 
  -3   6   3        6.21        3.77      2.44 o 
  -2   6   3        0.78        1.45      2.52 o 
  -1   6   3       10.13       10.63      2.75 o 
   0   6   3       11.48       10.13      2.57 o 
   1   6   3      185.01      195.59      5.27 o 
   2   6   3      221.33      223.89      7.69 o 
   3   6   3       88.51       93.99      4.46 o 
   4   6   3        0.14        4.36      2.80 o 
   5   6   3        5.49        7.57      3.83 o 
   6   6   3      550.57      529.54     12.32 o 
   7   6   3       69.75       64.76      5.72 o 
   8   6   3       43.89       39.16      5.79 o 
  -8   7   3       35.31       32.46      6.18 o 
  -7   7   3       10.41        8.37      4.12 o 
  -6   7   3       38.53       31.31      5.51 o 
  -5   7   3       10.76       16.55      3.81 o 
  -4   7   3        0.37        4.05      2.92 o 
  -3   7   3        0.16        0.34      2.61 o 
  -2   7   3      280.09      279.58      9.61 o 
  -1   7   3       77.70       78.10      8.21 o 
   0   7   3      101.19      124.28      4.49 o 
   1   7   3      289.30      273.09      8.00 o 
   2   7   3       73.56       66.49      5.45 o 
   3   7   3      130.23      137.52      5.07 o 
   4   7   3       54.59       46.27      4.77 o 
   5   7   3       11.53       10.07      4.00 o 
   6   7   3       23.61       15.66      4.55 o 
   7   7   3        5.01        3.85      5.45 o 
   8   7   3        2.15       -0.18      4.91 o 
  -8   8   3      201.17      234.93     10.46 o 
  -7   8   3        0.96        4.58      5.10 o 
  -6   8   3        6.86        4.95      4.86 o 
  -5   8   3        6.16        6.01      3.76 o 
  -4   8   3      189.72      178.32      6.58 o 
  -3   8   3        2.02        6.00      3.24 o 
  -2   8   3       43.32       51.17      4.23 o 
  -1   8   3      774.14      750.30     16.82 o 
   0   8   3      674.21      658.34     13.18 o 
   1   8   3      203.95      219.13      6.25 o 
   2   8   3        8.30        2.50      3.59 o 
   3   8   3      614.89      525.41     11.78 o 
   4   8   3       82.56       89.61      6.48 o 
   5   8   3       88.51       72.54      5.78 o 
   6   8   3        0.35        0.07      6.17 o 
   7   8   3      168.65      178.94      8.68 o 
  -7   9   3        0.31        9.67      5.38 o 
  -6   9   3        0.10        5.08      4.81 o 
  -5   9   3       25.52       23.83      5.33 o 
  -4   9   3       13.01       11.68      4.58 o 
  -3   9   3       85.65       80.01      6.16 o 
  -2   9   3      135.31      119.83      8.37 o 
  -1   9   3      155.85      170.38      9.32 o 
   0   9   3      141.21      131.40      6.33 o 
   1   9   3      138.66      137.30      6.30 o 
   2   9   3      161.83      128.40      6.31 o 
   3   9   3       78.95       74.72      5.66 o 
   4   9   3      226.18      209.51      9.75 o 
   5   9   3       74.54       73.38      6.01 o 
   6   9   3        1.45        3.13      6.63 o 
   7   9   3       35.81       40.89      8.43 o 
  -6  10   3        2.00        2.88      6.56 o 
  -5  10   3       21.01       28.65      5.80 o 
  -4  10   3       66.86       79.46      6.56 o 
  -3  10   3        0.68        8.43      4.81 o 
  -2  10   3        4.44       -0.20      4.49 o 
  -1  10   3        3.02        8.74      4.81 o 
   0  10   3        0.03        5.14      4.15 o 
   1  10   3        1.22       -0.63      3.99 o 
   2  10   3      130.44      134.59      8.09 o 
   3  10   3       43.90       43.44      9.32 o 
   4  10   3        6.32        6.03      5.43 o 
   5  10   3       13.53        5.58      6.63 o 
   6  10   3       14.21       21.91      7.85 o 
  -5  11   3       13.92       11.25      7.29 o 
  -4  11   3       41.42       35.18      6.16 o 
  -3  11   3       29.59       24.22      5.51 o 
  -2  11   3       26.19       35.19      5.71 o 
  -1  11   3       52.81       48.53      6.23 o 
   0  11   3       58.46       62.84      5.74 o 
   1  11   3        1.98        4.14      4.45 o 
   2  11   3        9.72        7.71      5.29 o 
   3  11   3        4.06        9.58      6.39 o 
   4  11   3       15.61       11.74      8.32 o 
   5  11   3       58.83       67.13      9.39 o 
  -4  12   3       77.72       96.58     12.41 o 
  -3  12   3        3.56        1.83      5.53 o 
  -2  12   3       39.67       45.73      6.26 o 
  -1  12   3        0.38        5.76      5.38 o 
   0  12   3        0.73        3.06      5.06 o 
   1  12   3       45.10       45.85      6.49 o 
   2  12   3        2.59        9.41      5.75 o 
   3  12   3       13.06        3.33      7.06 o 
 -10   0   4      133.25      121.07     19.97 o 
  -9   0   4       34.92       40.39      7.77 o 
  -8   0   4      163.43      133.57     11.87 o 
  -7   0   4        9.30        7.50      4.89 o 
  -6   0   4      906.55      970.69     18.46 o 
  -5   0   4      543.61      625.96     16.64 o 
  -4   0   4        4.69        0.89      2.41 o 
  -3   0   4      370.48      351.01      7.35 o 
  -2   0   4       33.69       26.66      2.12 o 
  -1   0   4      101.03       97.57      3.78 o 
   0   0   4     3105.03     3094.10     36.37 o 
   1   0   4      418.48      418.05      6.71 o 
   2   0   4       59.19       67.41      3.36 o 
   3   0   4     2694.14     2908.19     41.40 o 
   4   0   4       16.87       11.19      3.38 o 
   5   0   4        6.26        3.30      3.38 o 
   6   0   4      581.87      686.96     19.42 o 
   7   0   4        3.06        3.30      4.42 o 
   8   0   4       22.80       24.51      6.39 o 
   9   0   4      134.74      154.60     11.36 o 
 -10   1   4       36.38       31.13      5.27 o 
  -9   1   4       59.72       66.24      5.60 o 
  -8   1   4      284.86      286.40      7.12 o 
  -7   1   4      282.07      258.32      8.68 o 
  -6   1   4      460.91      467.34      7.99 o 
  -5   1   4       69.32       83.58      3.35 o 
  -4   1   4       18.34       18.11      2.08 o 
  -3   1   4      328.70      318.18      4.94 o 
  -2   1   4       42.44       46.75      1.51 o 
  -1   1   4      110.39      118.31      3.19 o 
   0   1   4      210.43      188.37      3.07 o 
   1   1   4     8853.26     8543.22     73.20 o 
   2   1   4      631.41      606.41      6.83 o 
   3   1   4      219.62      234.79      4.63 o 
   4   1   4        0.54       -0.81      1.44 o 
   5   1   4      880.26      909.07     19.43 o 
   6   1   4        2.63        9.65      3.02 o 
   7   1   4       39.45       49.18      5.08 o 
   8   1   4        0.03        7.33      3.91 o 
   9   1   4        4.64        5.36      4.16 o 
 -10   2   4       32.54       32.07      8.09 o 
  -9   2   4      178.59      191.91      7.18 o 
  -8   2   4       29.45       33.07      4.01 o 
  -7   2   4      198.48      188.86     10.83 o 
  -6   2   4       99.46      106.88      4.02 o 
  -5   2   4       28.64       32.19      3.06 o 
  -4   2   4        7.47        6.49      1.89 o 
  -3   2   4      197.82      185.02      3.77 o 
  -2   2   4      654.68      651.37      8.56 o 
  -1   2   4       51.41       48.10      8.60 o 
   0   2   4      344.34      331.93      7.00 o 
   1   2   4      811.28      754.73      7.72 o 
   2   2   4       63.09       65.76      2.52 o 
   3   2   4     1144.03     1116.38     15.80 o 
   4   2   4        2.72        5.19      2.10 o 
   5   2   4     1011.32     1037.08     15.31 o 
   6   2   4      141.24      138.37      6.07 o 
   7   2   4       15.75       10.30      3.60 o 
   8   2   4       53.43       48.15      4.72 o 
   9   2   4      117.26      153.52      8.10 o 
 -10   3   4       95.90       94.62      6.76 o 
  -9   3   4      112.76      118.35      8.73 o 
  -8   3   4     1045.11     1050.49     20.61 o 
  -7   3   4       44.85       49.08      4.22 o 
  -6   3   4      633.71      658.71     10.18 o 
  -5   3   4       25.76       24.21      2.78 o 
  -4   3   4      488.44      466.11     11.10 o 
  -3   3   4      363.86      391.12      6.42 o 
  -2   3   4      174.50      160.75      3.59 o 
  -1   3   4      575.26      571.05      7.64 o 
   0   3   4      528.77      456.79      6.12 o 
   1   3   4      998.56      995.39     12.99 o 
   2   3   4      566.11      623.45      8.34 o 
   3   3   4       23.07       30.06      2.39 o 
   4   3   4      398.49      486.31      7.91 o 
   5   3   4       29.55       28.13      3.27 o 
   6   3   4       77.81       85.58      4.67 o 
   7   3   4        7.49        6.36      3.42 o 
   8   3   4        2.33        3.08      4.53 o 
   9   3   4        0.81        0.32      4.98 o 
 -10   4   4        0.91        6.49      6.01 o 
  -9   4   4      225.45      218.63      8.54 o 
  -8   4   4        0.84       -1.02      3.91 o 
  -7   4   4      148.57      144.35      6.54 o 
  -6   4   4      132.80      129.68      5.00 o 
  -5   4   4       77.37       75.39      3.74 o 
  -4   4   4       32.73       45.41      3.60 o 
  -3   4   4       30.75       40.40      2.65 o 
  -2   4   4      378.81      409.27      6.63 o 
  -1   4   4      189.68      173.05      3.39 o 
   0   4   4       61.80       65.47      3.33 o 
   1   4   4      741.76      750.18     10.76 o 
   2   4   4        3.34        1.58      1.75 o 
   3   4   4        5.86        8.32      2.23 o 
   4   4   4      280.70      274.23      8.27 o 
   5   4   4     2781.41     2759.23     31.88 o 
   6   4   4       59.03       63.30      4.61 o 
   7   4   4       92.21       91.35      7.05 o 
   8   4   4       69.89       68.41      6.01 o 
   9   4   4       63.40       76.46      6.89 o 
  -9   5   4        1.11        4.80      4.31 o 
  -8   5   4       71.54       86.12      8.17 o 
  -7   5   4       47.87       44.07      4.70 o 
  -6   5   4       44.28       46.80      3.86 o 
  -5   5   4       63.66       60.66      4.81 o 
  -4   5   4      151.42      152.45      4.67 o 
  -3   5   4      536.40      547.47      8.79 o 
  -2   5   4      185.93      203.68      5.32 o 
  -1   5   4      907.52      950.67     14.47 o 
   0   5   4       11.20        7.38      2.68 o 
   1   5   4      534.59      555.27      9.01 o 
   2   5   4       43.67       43.89      3.31 o 
   3   5   4      115.65      118.78      3.82 o 
   4   5   4      131.91      146.10      4.51 o 
   5   5   4       76.45       85.24      4.64 o 
   6   5   4      170.84      159.40      6.99 o 
   7   5   4      346.82      330.19     12.12 o 
   8   5   4       44.40       51.44      5.95 o 
   9   5   4       12.64        8.07      5.45 o 
  -9   6   4        5.32       10.15      4.92 o 
  -8   6   4        3.11        9.11      6.17 o 
  -7   6   4        1.46        1.93      3.95 o 
  -6   6   4       30.95       28.48      4.40 o 
  -5   6   4      425.73      428.37      8.65 o 
  -4   6   4       44.81       47.86      4.95 o 
  -3   6   4        2.56        3.26      2.50 o 
  -2   6   4      246.06      208.88      5.79 o 
  -1   6   4        0.00       -1.26      2.47 o 
   0   6   4      149.30      178.19      4.57 o 
   1   6   4        0.51       -0.60      2.48 o 
   2   6   4        9.66       12.35      2.76 o 
   3   6   4       19.68       14.41      3.05 o 
   4   6   4        0.02        0.76      2.98 o 
   5   6   4       48.86       54.31      5.15 o 
   6   6   4      113.38      113.63      6.37 o 
   7   6   4        3.76        0.79      4.80 o 
   8   6   4        0.01       -4.76      5.29 o 
  -9   7   4        6.39        2.30      5.33 o 
  -8   7   4        6.32        7.28      4.49 o 
  -7   7   4       59.38       66.39      6.51 o 
  -6   7   4       12.98       19.67      4.07 o 
  -5   7   4       21.12       26.64      4.08 o 
  -4   7   4      133.77      116.69      5.66 o 
  -3   7   4      155.45      157.33      5.03 o 
  -2   7   4        6.84        7.14      3.52 o 
  -1   7   4      790.73      775.20     13.36 o 
   0   7   4       16.17       14.22      2.63 o 
   1   7   4       65.02       56.79      3.64 o 
   2   7   4       10.15       10.57      2.84 o 
   3   7   4        3.21        2.09      2.97 o 
   4   7   4        8.20        0.09      3.79 o 
   5   7   4      149.48      137.64      7.06 o 
   6   7   4        1.59       -4.10      4.10 o 
   7   7   4       92.87      118.82     11.16 o 
   8   7   4        3.57       -4.31      4.87 o 
  -8   8   4       13.63        9.58      6.18 o 
  -7   8   4       11.03       -3.69      4.67 o 
  -6   8   4       59.38       59.92      5.91 o 
  -5   8   4       18.65        5.58      3.64 o 
  -4   8   4       39.82       32.90      4.00 o 
  -3   8   4       13.61        5.56      3.68 o 
  -2   8   4      222.10      230.06      8.41 o 
  -1   8   4       59.55       55.44      4.80 o 
   0   8   4      186.88      174.96      6.45 o 
   1   8   4       28.29       22.82      3.42 o 
   2   8   4       14.42       19.44      3.34 o 
   3   8   4       14.94        9.65      3.92 o 
   4   8   4      313.73      292.28      9.35 o 
   5   8   4        3.11        1.66      4.72 o 
   6   8   4        3.00       -2.65      5.04 o 
   7   8   4        0.01        8.58      5.09 o 
  -7   9   4       10.87       10.37      5.27 o 
  -6   9   4       23.57       35.39      5.53 o 
  -5   9   4       45.94       48.73      7.30 o 
  -4   9   4       80.46       94.79      6.37 o 
  -3   9   4       95.21       76.90      5.77 o 
  -2   9   4       21.01       16.43      5.44 o 
  -1   9   4      607.77      627.71     25.24 o 
   0   9   4      174.15      183.67      9.77 o 
   1   9   4       31.92       25.25      4.27 o 
   2   9   4        5.45        3.46      5.52 o 
   3   9   4       27.13       31.75      5.64 o 
   4   9   4       29.25       31.60      5.77 o 
   5   9   4       10.98       14.26      5.92 o 
   6   9   4      175.11      182.98      9.92 o 
  -6  10   4        0.27        1.62      5.00 o 
  -5  10   4       38.87       39.57      5.71 o 
  -4  10   4        0.02       -1.34      4.75 o 
  -3  10   4        1.14        2.74      4.49 o 
  -2  10   4       43.06       47.86      6.77 o 
  -1  10   4        4.74        7.66      6.38 o 
   0  10   4       39.06       40.65      4.98 o 
   1  10   4        4.13        2.24      4.07 o 
   2  10   4       27.26       26.66      5.69 o 
   3  10   4       12.15       12.31      5.54 o 
   4  10   4        1.80       -0.35      6.23 o 
   5  10   4       11.74       13.87      7.25 o 
   6  10   4        7.34        6.61      7.25 o 
  -5  11   4       73.78      103.29     13.62 o 
  -4  11   4       26.34       31.04      5.65 o 
  -3  11   4        6.67        4.12      5.05 o 
  -2  11   4       12.80       22.18      5.33 o 
  -1  11   4      191.76      182.44      7.83 o 
   0  11   4       19.55       30.19      5.00 o 
   1  11   4        0.59        3.27      4.53 o 
   2  11   4        3.16        8.73      4.62 o 
   3  11   4       64.33       84.19      7.76 o 
   4  11   4       71.17       75.31      9.00 o 
  -4  12   4        0.57        1.02      5.34 o 
  -3  12   4        2.47        8.65      5.27 o 
  -2  12   4       16.81       25.59      5.05 o 
  -1  12   4        1.51       -0.02      4.49 o 
   0  12   4        1.76        0.78      4.62 o 
   1  12   4       98.82      119.59     10.65 o 
   2  12   4       19.77       30.45      6.26 o 
   3  12   4       18.94       20.43      7.64 o 
 -10   1   5        1.05        2.03      4.55 o 
  -9   1   5       71.85       66.91      5.59 o 
  -8   1   5       20.47       15.51      3.55 o 
  -7   1   5      156.53      155.56      5.40 o 
  -6   1   5       24.29       29.82      2.85 o 
  -5   1   5       54.75       71.11      3.06 o 
  -4   1   5      262.33      266.76      4.87 o 
  -3   1   5      994.73      948.29     10.46 o 
  -2   1   5       25.42       24.86      1.42 o 
  -1   1   5     5320.46     5126.30     66.85 o 
   0   1   5     4670.13     4573.71     58.46 o 
   1   1   5      166.73      164.05      2.46 o 
   2   1   5        0.02       -0.83      1.40 o 
   3   1   5     1123.41     1221.36     13.65 o 
   4   1   5        2.91        1.97      1.97 o 
   5   1   5       17.44       10.93      2.58 o 
   6   1   5       82.12       83.61      4.53 o 
   7   1   5      164.19      136.50      9.60 o 
   8   1   5       74.05       70.54      5.22 o 
   9   1   5        0.10       -1.71      4.68 o 
 -10   2   5       23.05       19.20      5.07 o 
  -9   2   5       54.40       46.89      5.26 o 
  -8   2   5      226.62      217.12      8.88 o 
  -7   2   5       61.52       58.66      3.64 o 
  -6   2   5       54.89       58.35      3.29 o 
  -5   2   5     1364.43     1359.30     16.78 o 
  -4   2   5       33.58       33.71      2.40 o 
  -3   2   5       72.66       65.75      2.09 o 
  -2   2   5     1497.60     1469.22     17.65 o 
  -1   2   5      296.24      270.31      6.07 o 
   0   2   5      938.21      853.54     10.85 o 
   1   2   5      120.12      107.27      2.62 o 
   2   2   5      106.16      110.98      3.33 o 
   3   2   5      202.50      195.23      4.91 o 
   4   2   5      132.26      123.62      4.56 o 
   5   2   5       72.40       77.67      4.44 o 
   6   2   5      250.81      259.47      6.97 o 
   7   2   5       27.74       26.15      3.94 o 
   8   2   5        1.33       -2.16      4.27 o 
   9   2   5       54.29       54.11      6.19 o 
 -10   3   5        3.93       -0.62      4.40 o 
  -9   3   5       20.84       31.05      4.91 o 
  -8   3   5        0.98        3.81      3.44 o 
  -7   3   5      197.44      200.99      5.73 o 
  -6   3   5      676.84      672.76     10.30 o 
  -5   3   5        1.40        1.50      2.31 o 
  -4   3   5       26.87       28.42      2.51 o 
  -3   3   5      276.35      277.16      4.57 o 
  -2   3   5      292.44      294.80      4.75 o 
  -1   3   5      460.37      435.67      7.37 o 
   0   3   5        4.44        1.30      1.24 o 
   1   3   5       94.34       96.17      2.93 o 
   2   3   5      132.25      116.78      3.22 o 
   3   3   5      917.69      907.50     11.78 o 
   4   3   5      101.71      104.56      3.76 o 
   5   3   5     1472.07     1446.40     18.32 o 
   6   3   5       91.23       89.18      4.76 o 
   7   3   5        4.42        2.63      4.72 o 
   8   3   5       48.13       55.55      5.86 o 
   9   3   5       10.81       11.75      5.24 o 
 -10   4   5       46.03       64.98      6.06 o 
  -9   4   5        5.72       14.65      4.59 o 
  -8   4   5       61.34       59.08      5.02 o 
  -7   4   5      964.74      957.92     15.20 o 
  -6   4   5      216.79      201.81      8.14 o 
  -5   4   5       44.92       44.43      3.24 o 
  -4   4   5       27.14       35.39      2.87 o 
  -3   4   5      194.97      205.82      4.46 o 
  -2   4   5      134.28      158.20      4.41 o 
  -1   4   5        5.58        8.71      1.51 o 
   0   4   5      245.70      238.59      5.83 o 
   1   4   5     2519.54     2691.77     48.50 o 
   2   4   5       19.09       15.76      1.87 o 
   3   4   5       36.07       33.38      2.85 o 
   4   4   5      563.87      565.25      8.97 o 
   5   4   5        7.46        9.07      2.80 o 
   6   4   5      553.58      488.69     11.50 o 
   7   4   5       21.59       25.50      4.76 o 
   8   4   5       26.87       17.15      5.04 o 
   9   4   5      145.61      182.90      9.06 o 
  -9   5   5        4.54        0.84      4.27 o 
  -8   5   5      105.86      110.03      6.33 o 
  -7   5   5      403.50      388.78      9.80 o 
  -6   5   5      297.66      280.69     11.20 o 
  -5   5   5     1000.99      968.65     14.30 o 
  -4   5   5        5.43        7.82      2.38 o 
  -3   5   5       94.20      102.54      3.54 o 
  -2   5   5      139.89      140.09      4.38 o 
  -1   5   5       11.63        8.36      2.33 o 
   0   5   5      217.79      200.25      4.77 o 
   1   5   5       13.37       15.61      2.54 o 
   2   5   5       59.06       61.78      3.45 o 
   3   5   5      116.01      110.43      3.62 o 
   4   5   5      457.13      479.42      9.37 o 
   5   5   5        0.58        2.19      3.71 o 
   6   5   5      195.72      194.46      7.93 o 
   7   5   5      353.56      351.78     10.46 o 
   8   5   5       98.46       87.86      7.21 o 
  -9   6   5        5.35        1.70      4.45 o 
  -8   6   5       17.93       10.83      4.31 o 
  -7   6   5       92.61       82.29      5.45 o 
  -6   6   5      602.04      574.31     12.00 o 
  -5   6   5      386.59      363.64      8.65 o 
  -4   6   5      300.29      282.54      6.34 o 
  -3   6   5        3.20        3.16      2.45 o 
  -2   6   5        7.31       11.84      2.62 o 
  -1   6   5      331.81      321.45      7.02 o 
   0   6   5       40.30       39.78      2.79 o 
   1   6   5       27.15       27.51      3.14 o 
   2   6   5        5.11        9.35      2.70 o 
   3   6   5       73.66       68.52      5.24 o 
   4   6   5      101.09       90.94      5.54 o 
   5   6   5      338.09      328.37      8.17 o 
   6   6   5      235.42      209.61     10.33 o 
   7   6   5      210.25      182.39      8.30 o 
   8   6   5      110.29      105.89      7.26 o 
  -9   7   5        1.98        0.35      5.29 o 
  -8   7   5        7.10        5.67      4.36 o 
  -7   7   5       19.57       13.98      4.27 o 
  -6   7   5      134.31      129.05      5.97 o 
  -5   7   5      316.43      287.71      8.71 o 
  -4   7   5       65.39       63.89      5.23 o 
  -3   7   5      139.95      127.05      4.57 o 
  -2   7   5       86.42       89.29      4.50 o 
  -1   7   5      212.43      205.72      6.41 o 
   0   7   5       16.34       17.30      2.65 o 
   1   7   5      185.29      187.72      5.77 o 
   2   7   5        0.29       -1.39      2.74 o 
   3   7   5        2.61       -0.73      2.92 o 
   4   7   5       67.64       68.77      4.44 o 
   5   7   5       21.60       22.43      4.77 o 
   6   7   5       63.96       58.13      5.70 o 
   7   7   5       48.53       52.68      6.97 o 
   8   7   5      219.33      195.64     12.15 o 
  -8   8   5       64.29       70.06      6.83 o 
  -7   8   5       54.59       60.48      5.37 o 
  -6   8   5       19.49       18.48      4.21 o 
  -5   8   5      118.43      103.86      8.17 o 
  -4   8   5       78.55       83.13      4.87 o 
  -3   8   5      104.48       97.68      7.05 o 
  -2   8   5      339.73      345.61      9.61 o 
  -1   8   5     2071.94     2042.38     34.33 o 
   0   8   5      143.48      146.50      5.88 o 
   1   8   5       25.45       19.61      3.42 o 
   2   8   5       19.49       16.22      3.43 o 
   3   8   5      227.58      181.51      9.85 o 
   4   8   5      100.04      102.92      6.30 o 
   5   8   5        2.75        6.34      5.23 o 
   6   8   5      150.66      132.02      8.54 o 
   7   8   5        8.78       16.70      6.07 o 
  -7   9   5       29.65       44.45      5.89 o 
  -6   9   5        0.90        7.53      6.46 o 
  -5   9   5        3.88       -0.20      4.34 o 
  -4   9   5       18.23       15.65      5.13 o 
  -3   9   5       68.90       71.13      4.78 o 
  -2   9   5       70.81       61.88      5.37 o 
  -1   9   5      114.12      115.25     11.53 o 
   0   9   5       12.53        6.57      3.71 o 
   1   9   5       23.08       16.89      4.17 o 
   2   9   5        5.72        6.53      5.26 o 
   3   9   5       47.44       40.09      5.96 o 
   4   9   5       11.07       22.30      7.48 o 
   5   9   5        6.37       11.18      5.72 o 
   6   9   5       61.82       72.45      7.82 o 
  -6  10   5        4.87       -4.66      4.66 o 
  -5  10   5       46.04       47.60      5.83 o 
  -4  10   5        7.77       17.53      4.89 o 
  -3  10   5       20.09       12.83      4.69 o 
  -2  10   5       77.47       78.12     13.59 o 
  -1  10   5        2.81        3.75      3.99 o 
   0  10   5       49.12       46.75      4.95 o 
   1  10   5        0.99       -3.73      3.98 o 
   2  10   5       11.54        1.33      5.10 o 
   3  10   5       14.32       11.85     11.42 o 
   4  10   5        2.18        8.27      5.69 o 
   5  10   5        7.09       10.31      6.26 o 
  -5  11   5       32.34       39.49      5.94 o 
  -4  11   5        4.30        6.70      8.51 o 
  -3  11   5       40.05       56.18      8.14 o 
  -2  11   5        6.12        4.12      8.32 o 
  -1  11   5        8.53        6.88      4.56 o 
   0  11   5       60.88       65.82      7.45 o 
   1  11   5       16.70        9.53      5.37 o 
   2  11   5       16.03       24.47      5.22 o 
   3  11   5        5.91       12.42      6.12 o 
   4  11   5        8.22        6.31      7.25 o 
  -4  12   5       12.14        4.95      5.50 o 
  -3  12   5        1.46       -4.84      4.84 o 
  -2  12   5        9.24        9.84      4.21 o 
  -1  12   5        7.27        4.53      4.70 o 
   0  12   5       74.37       91.25      6.89 o 
   1  12   5       43.26       49.46      5.95 o 
   2  12   5       18.32       25.30      6.07 o 
   3  12   5       51.94       67.96      9.42 o 
 -10   0   6       27.67       32.78      7.42 o 
  -9   0   6      177.55      158.08      8.32 o 
  -8   0   6        4.64        4.95      4.14 o 
  -7   0   6      974.99      952.88     23.14 o 
  -6   0   6       80.24       86.74      6.07 o 
  -5   0   6     1858.83     1902.94     37.65 o 
  -4   0   6       55.52       61.47      4.11 o 
  -3   0   6      908.70      940.23     15.47 o 
  -2   0   6       23.34       26.22      1.87 o 
  -1   0   6    58263.63    55148.73   1050.53 o 
   0   0   6     1307.21     1296.49     15.65 o 
   1   0   6      447.68      470.16      7.47 o 
   2   0   6      370.36      396.65      7.19 o 
   3   0   6      102.73      107.17      4.00 o 
   4   0   6       30.90       26.59      3.09 o 
   5   0   6      394.09      426.13     13.35 o 
   6   0   6       13.89       11.20      4.07 o 
   7   0   6       16.70        5.71      4.57 o 
   8   0   6        7.13        2.50     11.37 o 
   9   0   6      118.62      135.93     16.64 o 
 -10   1   6        2.85        2.13      4.21 o 
  -9   1   6       10.80       13.51      4.34 o 
  -8   1   6       27.54       20.17      3.65 o 
  -7   1   6      149.95      139.13      4.70 o 
  -6   1   6      436.26      480.47      8.11 o 
  -5   1   6        5.93        8.08      2.07 o 
  -4   1   6      710.69      744.15      9.74 o 
  -3   1   6       36.20       34.77      1.62 o 
  -2   1   6     1692.84     1617.92     19.69 o 
  -1   1   6       31.76       32.33      2.13 o 
   0   1   6     1293.88     1186.13     15.70 o 
   1   1   6      479.58      457.92      5.26 o 
   2   1   6      309.32      318.23      4.68 o 
   3   1   6       18.30       16.69      1.82 o 
   4   1   6        2.42       -0.33      1.92 o 
   5   1   6       57.48       51.88      3.47 o 
   6   1   6        0.04       -1.36      3.47 o 
   7   1   6        0.01        1.39      3.41 o 
   8   1   6      221.08      212.67      8.76 o 
   9   1   6       81.23       83.67      6.78 o 
 -10   2   6        8.48        4.81      4.57 o 
  -9   2   6       47.75       47.79      5.01 o 
  -8   2   6       67.01       72.26      4.40 o 
  -7   2   6       29.07       23.97      3.06 o 
  -6   2   6      194.98      201.74      5.38 o 
  -5   2   6      112.13      115.90      3.62 o 
  -4   2   6       83.59       74.17      2.69 o 
  -3   2   6      529.39      563.62      7.34 o 
  -2   2   6      415.10      365.35      7.58 o 
  -1   2   6      632.97      545.73      9.92 o 
   0   2   6       89.72       85.88      5.39 o 
   1   2   6       38.03       44.06      1.86 o 
   2   2   6      422.82      434.10      5.88 o 
   3   2   6       48.64       48.50      2.63 o 
   4   2   6      186.56      199.43      5.36 o 
   5   2   6      132.57      124.39      4.34 o 
   6   2   6        1.50       -2.97      2.97 o 
   7   2   6        6.19       11.55      4.27 o 
   8   2   6       15.46       17.11      5.95 o 
   9   2   6        9.65        7.55      6.25 o 
 -10   3   6       28.15       26.33      8.73 o 
  -9   3   6        3.32        7.16      4.20 o 
  -8   3   6        2.00       -0.10      3.67 o 
  -7   3   6     1105.32     1113.95     21.46 o 
  -6   3   6       26.13       27.17      2.82 o 
  -5   3   6      491.85      467.13      8.23 o 
  -4   3   6       33.22       44.20      4.36 o 
  -3   3   6      111.50      128.61      2.84 o 
  -2   3   6     1445.27     1384.71     28.05 o 
  -1   3   6       20.75       24.69      3.17 o 
   0   3   6     1289.48     1276.33     15.90 o 
   1   3   6      176.56      190.46      3.54 o 
   2   3   6       16.40       26.76      2.65 o 
   3   3   6     1044.97     1029.35     13.06 o 
   4   3   6       16.68       16.04      2.51 o 
   5   3   6      264.83      259.84      6.16 o 
   6   3   6      141.17      144.12      6.55 o 
   7   3   6       25.87       29.18      4.88 o 
   8   3   6        0.30        4.85      4.96 o 
   9   3   6        4.10        3.74      5.37 o 
 -10   4   6       16.52       16.36      4.92 o 
  -9   4   6       16.16       16.56      5.45 o 
  -8   4   6       93.25       82.09      5.50 o 
  -7   4   6      214.94      212.02      7.17 o 
  -6   4   6      117.57      120.72      4.67 o 
  -5   4   6      257.85      246.50      5.82 o 
  -4   4   6      757.05      781.42     11.26 o 
  -3   4   6     1041.24     1062.27     14.72 o 
  -2   4   6       43.04       43.69      2.32 o 
  -1   4   6      301.95      307.55      6.36 o 
   0   4   6      141.04      129.64      2.72 o 
   1   4   6      611.21      614.09     10.87 o 
   2   4   6       53.08       66.67      3.36 o 
   3   4   6      244.73      240.41      5.09 o 
   4   4   6      124.50      123.01      4.19 o 
   5   4   6      404.62      386.56      8.52 o 
   6   4   6        0.64       -0.07      3.79 o 
   7   4   6       32.97       19.40      4.69 o 
   8   4   6       98.09      104.07      6.99 o 
   9   4   6        0.34        1.58      5.24 o 
  -9   5   6        1.62       -5.29      5.29 o 
  -8   5   6       12.25       18.32      4.33 o 
  -7   5   6        3.58        1.09      3.57 o 
  -6   5   6        5.58        7.58      3.31 o 
  -5   5   6     1131.97     1145.62     16.13 o 
  -4   5   6       59.21       67.68      3.30 o 
  -3   5   6      834.89      876.65     13.86 o 
  -2   5   6      208.08      222.65      4.41 o 
  -1   5   6        3.99        6.65      1.49 o 
   0   5   6      182.99      175.64      5.01 o 
   1   5   6      384.62      400.70      7.51 o 
   2   5   6       13.11       19.89      3.78 o 
   3   5   6      104.93      104.31      4.35 o 
   4   5   6      253.58      243.08      8.81 o 
   5   5   6      270.04      272.14      7.51 o 
   6   5   6      101.05      102.48      6.27 o 
   7   5   6       86.06       86.44      6.47 o 
   8   5   6       87.45       87.94      6.99 o 
  -9   6   6       12.99        8.44      4.62 o 
  -8   6   6        0.07        1.12      4.00 o 
  -7   6   6       49.67       51.68      4.79 o 
  -6   6   6        5.05        6.15      3.42 o 
  -5   6   6      363.38      339.73      8.28 o 
  -4   6   6        0.62        4.45      2.48 o 
  -3   6   6        0.14       -1.01      2.49 o 
  -2   6   6       44.70       43.12      3.25 o 
  -1   6   6       48.84       59.55      3.18 o 
   0   6   6       56.16       53.61      4.02 o 
   1   6   6      217.76      192.66      6.42 o 
   2   6   6       17.05       16.27      3.08 o 
   3   6   6      127.23      124.46      4.90 o 
   4   6   6        0.07       -0.25      3.13 o 
   5   6   6       47.18       43.38      4.34 o 
   6   6   6        2.71        3.53      4.35 o 
   7   6   6        9.04       10.05      5.51 o 
   8   6   6        3.47        2.92      5.06 o 
  -9   7   6        1.73       -3.67      4.34 o 
  -8   7   6        5.20        3.97      4.31 o 
  -7   7   6       99.75       91.96      5.93 o 
  -6   7   6        9.67        9.84      3.77 o 
  -5   7   6        1.39       -0.39      3.29 o 
  -4   7   6      203.90      199.92      6.40 o 
  -3   7   6       36.67       34.19      4.07 o 
  -2   7   6      773.54      751.79     15.00 o 
  -1   7   6        8.64       10.45      2.79 o 
   0   7   6       64.21       63.48      3.83 o 
   1   7   6        0.86       -2.84      2.84 o 
   2   7   6        4.60        1.05      2.95 o 
   3   7   6      110.34       99.98      5.12 o 
   4   7   6        6.44        6.13      3.47 o 
   5   7   6       65.05       64.95      6.73 o 
   6   7   6       10.60       12.43      4.95 o 
   7   7   6       11.35       -0.48      5.65 o 
  -8   8   6        3.46        5.79      4.45 o 
  -7   8   6       20.95       15.04      4.27 o 
  -6   8   6       30.24       21.28      4.10 o 
  -5   8   6       10.32        9.57      4.32 o 
  -4   8   6       26.89       27.40      3.82 o 
  -3   8   6      407.75      378.34     10.26 o 
  -2   8   6      156.80      172.29      6.96 o 
  -1   8   6      755.38      744.64     13.50 o 
   0   8   6       95.51      105.40      8.82 o 
   1   8   6       46.69       46.59      4.51 o 
   2   8   6       23.34       22.24      4.09 o 
   3   8   6       28.46       25.67      4.28 o 
   4   8   6       40.71       39.63      6.17 o 
   5   8   6        0.70        4.54      5.20 o 
   6   8   6        4.09       13.59      6.03 o 
   7   8   6       41.40       35.55      7.97 o 
  -7   9   6        6.78       15.48      5.10 o 
  -6   9   6       42.38       48.03      5.43 o 
  -5   9   6       18.31       32.69      9.54 o 
  -4   9   6       16.89        5.80      5.61 o 
  -3   9   6       80.04       82.12      4.88 o 
  -2   9   6        0.61       -0.81      4.25 o 
  -1   9   6        1.65        2.09      3.24 o 
   0   9   6        1.75        3.05      3.10 o 
   1   9   6       58.77       68.48      8.81 o 
   2   9   6        0.11        1.11      4.90 o 
   3   9   6      126.52       97.24     12.59 o 
   4   9   6       38.60       26.83      6.02 o 
   5   9   6        5.25        9.51      7.31 o 
   6   9   6       27.70       32.84      6.69 o 
  -6  10   6      224.31      225.49      9.30 o 
  -5  10   6      191.54      196.64     20.85 o 
  -4  10   6      472.06      502.57     15.15 o 
  -3  10   6        3.16        7.21      6.02 o 
  -2  10   6       24.92       29.02      6.93 o 
  -1  10   6        1.60        6.10      3.97 o 
   0  10   6        0.66        3.75      3.84 o 
   1  10   6       11.82       17.17      4.45 o 
   2  10   6        5.14       12.54      5.43 o 
   3  10   6       51.21       45.99      6.71 o 
   4  10   6        1.82        4.12      5.33 o 
   5  10   6        7.13       11.79      6.12 o 
  -5  11   6        9.16       14.06      4.97 o 
  -4  11   6       50.54       42.44      5.57 o 
  -3  11   6       83.05       96.90      6.76 o 
  -2  11   6        4.04        4.96      4.78 o 
  -1  11   6        0.71        3.60      6.64 o 
   0  11   6        2.48        4.70      4.28 o 
   1  11   6        1.35       -0.34      4.31 o 
   2  11   6       13.84       18.47      4.90 o 
   3  11   6       50.31       52.73      7.13 o 
   4  11   6        2.59        0.35      7.50 o 
  -4  12   6        0.60       24.41      9.99 o 
  -3  12   6      125.52      152.79      7.16 o 
  -2  12   6        1.00       -1.60      4.22 o 
  -1  12   6       17.74       20.28      5.61 o 
   0  12   6        8.93        5.69      4.64 o 
   1  12   6       48.66       63.97      6.02 o 
   2  12   6       14.56       10.57      5.19 o 
 -10   1   7        7.12        2.67      3.90 o 
  -9   1   7       88.77       80.53      6.44 o 
  -8   1   7       53.87       54.71      4.09 o 
  -7   1   7        7.03        5.01      2.67 o 
  -6   1   7       30.48       28.59      2.77 o 
  -5   1   7     1878.15     1925.57     22.52 o 
  -4   1   7      392.14      425.64      6.40 o 
  -3   1   7      543.30      584.71      6.34 o 
  -2   1   7     1495.87     1492.82     20.62 o 
  -1   1   7     4971.74     4863.38     74.48 o 
   0   1   7       40.75       36.42      2.18 o 
   1   1   7     1588.22     1516.77     14.79 o 
   2   1   7       69.20       79.09      2.32 o 
   3   1   7       59.55       65.83      2.50 o 
   4   1   7       42.36       41.07      2.66 o 
   5   1   7        0.12       -1.69      2.36 o 
   6   1   7      127.31      114.41      5.16 o 
   7   1   7       23.69       20.81      4.72 o 
   8   1   7        0.18       -1.27      4.25 o 
   9   1   7        0.32       -2.67      7.03 o 
 -10   2   7        0.48       -0.20      4.88 o 
  -9   2   7        4.43        0.06      4.02 o 
  -8   2   7       79.44       89.23      4.88 o 
  -7   2   7        0.56       -1.57      2.64 o 
  -6   2   7       81.26       85.76      3.62 o 
  -5   2   7      104.10      117.27      3.56 o 
  -4   2   7      361.88      413.11      7.00 o 
  -3   2   7        5.01        4.17      1.05 o 
  -2   2   7      554.75      596.84     10.76 o 
  -1   2   7      614.36      614.77     11.08 o 
   0   2   7      858.67      829.13     12.40 o 
   1   2   7      153.13      155.66      3.16 o 
   2   2   7      296.04      303.68      4.61 o 
   3   2   7      661.69      618.97      8.13 o 
   4   2   7       13.10        7.31      2.37 o 
   5   2   7       41.83       41.35      3.23 o 
   6   2   7       45.02       43.47      4.73 o 
   7   2   7       11.13        7.58      4.28 o 
   8   2   7        6.32        6.24      4.73 o 
   9   2   7        2.21        2.52      6.29 o 
 -10   3   7        9.06        7.80      4.47 o 
  -9   3   7       18.07       17.25      4.47 o 
  -8   3   7        0.20        0.61      3.20 o 
  -7   3   7      964.40      947.69     14.92 o 
  -6   3   7        0.00       -1.66      2.65 o 
  -5   3   7      445.78      450.73      7.34 o 
  -4   3   7      200.64      210.00      4.43 o 
  -3   3   7      946.02     1020.60     27.93 o 
  -2   3   7     1688.45     1665.88     26.68 o 
  -1   3   7     3427.36     3369.13     51.13 o 
   0   3   7       93.11       88.08      3.08 o 
   1   3   7      691.58      707.56      8.43 o 
   2   3   7        1.14       -1.49      2.41 o 
   3   3   7       76.62       67.80      4.18 o 
   4   3   7      259.78      257.36      5.63 o 
   5   3   7       65.48       65.18      4.58 o 
   6   3   7      258.02      260.14      8.55 o 
   7   3   7        8.92        5.44      4.72 o 
   8   3   7        6.19        6.17      4.70 o 
   9   3   7       74.29       83.65      7.10 o 
 -10   4   7       10.31       17.42      6.42 o 
  -9   4   7        5.60       -0.11      4.00 o 
  -8   4   7      167.97      152.60      6.58 o 
  -7   4   7        2.19        1.41      3.40 o 
  -6   4   7      455.10      431.46      9.37 o 
  -5   4   7       93.69       91.13      6.62 o 
  -4   4   7       15.30       16.04      2.15 o 
  -3   4   7      658.25      657.85     12.57 o 
  -2   4   7      751.75      771.71     17.85 o 
  -1   4   7      650.93      622.24     24.79 o 
   0   4   7      119.10      141.15      2.34 o 
   1   4   7      286.97      298.09      7.28 o 
   2   4   7       43.59       35.88      2.95 o 
   3   4   7        9.86       12.21      2.80 o 
   4   4   7       13.48       13.78      3.12 o 
   5   4   7      397.04      406.55      9.11 o 
   6   4   7        1.77       -3.81      3.81 o 
   7   4   7        8.80        7.66      4.31 o 
   8   4   7      114.41      129.73      7.62 o 
  -9   5   7        0.06       -2.15      4.03 o 
  -8   5   7       24.30       26.04      4.55 o 
  -7   5   7       34.20       39.26      4.38 o 
  -6   5   7     1311.91     1269.55     26.80 o 
  -5   5   7      232.74      227.38      6.35 o 
  -4   5   7      631.59      596.84      9.31 o 
  -3   5   7      699.34      704.64      9.91 o 
  -2   5   7       34.74       40.81      2.49 o 
  -1   5   7      123.17      124.68      3.50 o 
   0   5   7      167.21      171.50      3.56 o 
   1   5   7      193.50      200.11      6.23 o 
   2   5   7      467.27      469.81     11.16 o 
   3   5   7       19.19       13.78      3.14 o 
   4   5   7      226.67      218.92      9.08 o 
   5   5   7       12.68       11.47      3.65 o 
   6   5   7      149.63      168.43     14.41 o 
   7   5   7        0.20        2.06      4.60 o 
   8   5   7       54.88       56.85     10.81 o 
  -9   6   7        2.82       13.90      4.56 o 
  -8   6   7        0.01       -1.50      4.40 o 
  -7   6   7       29.57       28.96      6.97 o 
  -6   6   7      306.24      298.15      8.02 o 
  -5   6   7      650.15      605.08     11.43 o 
  -4   6   7      524.37      481.74      9.80 o 
  -3   6   7      677.89      644.44     11.96 o 
  -2   6   7       27.15       29.84      2.08 o 
  -1   6   7      129.43      124.59      5.00 o 
   0   6   7        3.80        3.36      2.18 o 
   1   6   7       65.79       68.71      4.60 o 
   2   6   7        8.48        6.43      3.36 o 
   3   6   7        0.25        1.14      3.05 o 
   4   6   7       10.86        9.21      3.47 o 
   5   6   7       40.73       40.78      4.39 o 
   6   6   7        0.00       -2.25      4.27 o 
   7   6   7       15.05       20.22      5.30 o 
   8   6   7       44.69       44.07      7.23 o 
  -9   7   7       23.01       18.38      4.93 o 
  -8   7   7        2.30       -1.01      4.43 o 
  -7   7   7       30.30       33.20      4.52 o 
  -6   7   7      299.72      268.61      8.74 o 
  -5   7   7       41.45       41.51      4.07 o 
  -4   7   7      211.05      189.88      5.82 o 
  -3   7   7     1540.01     1437.40     25.05 o 
  -2   7   7       92.08      102.78      5.79 o 
  -1   7   7        2.54        5.19      2.94 o 
   0   7   7      358.80      356.95     10.63 o 
   1   7   7       51.52       47.99      3.75 o 
   2   7   7       40.51       49.64      4.48 o 
   3   7   7        0.74        2.26      3.56 o 
   4   7   7       70.14       59.93      5.02 o 
   5   7   7       93.67       94.18      7.41 o 
   6   7   7        0.09       -0.35      5.67 o 
   7   7   7       18.00       14.29      7.16 o 
  -8   8   7       25.10       30.22      4.95 o 
  -7   8   7       24.37       25.33      4.88 o 
  -6   8   7       88.75       97.82      5.37 o 
  -5   8   7      306.56      298.04      7.91 o 
  -4   8   7      331.45      305.82      9.89 o 
  -3   8   7      253.46      272.65     12.89 o 
  -2   8   7      144.57      159.23      6.50 o 
  -1   8   7      329.39      319.04      8.11 o 
   0   8   7       89.93       92.99      6.26 o 
   1   8   7       16.20        9.23      3.95 o 
   2   8   7       36.33       20.10      4.12 o 
   3   8   7      148.02      129.95      6.35 o 
   4   8   7       47.36       45.90      6.17 o 
   5   8   7       13.46       11.57      7.47 o 
   6   8   7       22.98       33.61      6.90 o 
   7   8   7       33.33       27.07      6.99 o 
  -7   9   7        4.10        3.53      3.98 o 
  -6   9   7        0.10       -1.57      3.55 o 
  -5   9   7        2.15       -1.28      3.30 o 
  -4   9   7      145.78      151.10      5.93 o 
  -3   9   7      449.48      458.05     11.39 o 
  -2   9   7      564.62      560.66     12.09 o 
  -1   9   7      106.01      103.24      4.87 o 
   0   9   7       10.31       11.26      3.44 o 
   1   9   7       20.36       22.29      5.45 o 
   2   9   7      134.35      118.27      8.08 o 
   3   9   7       29.47       17.22      5.71 o 
   4   9   7       32.69       23.84      5.96 o 
   5   9   7        0.33       -2.25      5.43 o 
   6   9   7        1.73       -0.97      5.79 o 
  -6  10   7       49.52       33.21      4.92 o 
  -5  10   7       56.08       58.14      5.47 o 
  -4  10   7      161.23      160.19      7.25 o 
  -3  10   7        0.70       -2.39      9.43 o 
  -2  10   7       80.78       92.27      5.92 o 
  -1  10   7       13.11       15.91      5.13 o 
   0  10   7      113.41      124.98      6.28 o 
   1  10   7        0.02        1.69      4.03 o 
   2  10   7        0.89       -4.86      4.86 o 
   3  10   7        7.78       19.12      6.07 o 
   4  10   7       16.46       27.13      6.48 o 
   5  10   7       49.73       54.06      7.66 o 
  -5  11   7      163.65      161.18      7.45 o 
  -4  11   7       48.80       57.23      5.24 o 
  -3  11   7       71.62       76.14      5.45 o 
  -2  11   7        3.29        4.34      4.72 o 
  -1  11   7       21.10       24.43      4.63 o 
   0  11   7        6.63        7.47      4.29 o 
   1  11   7       68.75       69.15      5.91 o 
   2  11   7       53.07       52.70      5.74 o 
   3  11   7        5.79       -3.47      5.62 o 
   4  11   7       55.56       90.01      8.64 o 
  -3  12   7       66.77       62.59      7.41 o 
  -2  12   7       21.85       30.65      4.66 o 
  -1  12   7        1.14       -0.33      4.72 o 
   0  12   7        7.67        6.84      6.33 o 
   1  12   7        4.92       -1.30      4.44 o 
   2  12   7       24.30       24.15      5.33 o 
 -10   0   8       44.44       39.99      8.88 o 
  -9   0   8       46.02       51.60      6.28 o 
  -8   0   8       30.54       34.01      6.24 o 
  -7   0   8        7.93        3.13      3.82 o 
  -6   0   8        1.69        3.29      3.93 o 
  -5   0   8      566.60      585.43     16.92 o 
  -4   0   8     1685.35     1834.24     35.30 o 
  -3   0   8      533.20      537.30      8.70 o 
  -2   0   8     6194.56     6321.72     73.72 o 
  -1   0   8      410.66      405.95      9.95 o 
   0   0   8      884.20      857.26     10.98 o 
   1   0   8        2.07        5.96      1.96 o 
   2   0   8      158.15      170.74      4.51 o 
   3   0   8      466.24      577.55     10.15 o 
   4   0   8        3.80        1.51      2.70 o 
   5   0   8       14.72       17.97      3.89 o 
   6   0   8      931.69      908.19     19.25 o 
   7   0   8       17.98       31.53      7.03 o 
   8   0   8        2.84        8.88      9.99 o 
   9   0   8        0.44       13.87     11.10 o 
 -10   1   8       25.81       31.06      4.24 o 
  -9   1   8       44.35       48.08      4.15 o 
  -8   1   8        0.19        1.38      3.09 o 
  -7   1   8       19.37       15.63      3.08 o 
  -6   1   8       90.23       93.17      3.65 o 
  -5   1   8        3.78        4.71      1.98 o 
  -4   1   8      137.19      148.06      4.60 o 
  -3   1   8     4530.05     4721.86     46.54 o 
  -2   1   8       94.78       94.05      4.38 o 
  -1   1   8      114.56      133.69      4.34 o 
   0   1   8      253.46      247.37      3.96 o 
   1   1   8        1.64       -1.34      1.34 o 
   2   1   8        9.12       14.19      1.49 o 
   3   1   8      266.73      267.12      4.95 o 
   4   1   8      267.71      284.08      5.12 o 
   5   1   8        3.33        3.42      2.47 o 
   6   1   8       19.08       13.14      4.16 o 
   7   1   8        1.11        4.10      4.40 o 
   8   1   8       26.85       31.30      6.29 o 
   9   1   8        4.36       17.75      8.24 o 
 -10   2   8        2.26       -2.66      4.36 o 
  -9   2   8       45.91       47.35      4.45 o 
  -8   2   8        1.54        3.44      3.17 o 
  -7   2   8       42.89       49.28      3.90 o 
  -6   2   8       12.29        8.00      2.93 o 
  -5   2   8      183.78      178.43      5.09 o 
  -4   2   8       95.89      111.27      2.86 o 
  -3   2   8      145.78      169.19      6.41 o 
  -2   2   8     1693.26     1851.65     28.81 o 
  -1   2   8      554.15      534.80     12.68 o 
   0   2   8     1728.57     1743.04     23.84 o 
   1   2   8       17.91       22.55      1.61 o 
   2   2   8       13.09       14.81      2.06 o 
   3   2   8       35.96       36.95      2.30 o 
   4   2   8        9.19        6.05      2.29 o 
   5   2   8       18.49       21.92      3.39 o 
   6   2   8       17.95       20.73      4.15 o 
   7   2   8       13.31        7.15      4.29 o 
   8   2   8       22.32       29.61      7.40 o 
   9   2   8       50.87       60.44      9.95 o 
 -10   3   8       10.78        4.66      4.43 o 
  -9   3   8        7.47       14.63      4.19 o 
  -8   3   8       44.71       42.14      5.38 o 
  -7   3   8       46.03       42.67      3.64 o 
  -6   3   8      169.94      169.06      4.76 o 
  -5   3   8        0.00        1.33      2.43 o 
  -4   3   8      196.84      194.88      5.23 o 
  -3   3   8      501.52      524.20     22.47 o 
  -2   3   8      183.21      166.00      6.64 o 
  -1   3   8      394.60      434.29      9.05 o 
   0   3   8      483.43      497.08      8.85 o 
   1   3   8       69.05       80.58      2.41 o 
   2   3   8      416.98      407.00      6.43 o 
   3   3   8        3.94        5.89      2.61 o 
   4   3   8      225.21      240.99      6.33 o 
   5   3   8       89.80       98.45      4.89 o 
   6   3   8       60.15       65.80      5.29 o 
   7   3   8       27.36       27.23      4.78 o 
   8   3   8        4.65        4.53      4.78 o 
 -10   4   8       10.16        5.00      4.55 o 
  -9   4   8        0.40        2.33      4.04 o 
  -8   4   8       78.99       72.24      5.18 o 
  -7   4   8      358.57      363.04      8.98 o 
  -6   4   8       52.45       57.94      3.94 o 
  -5   4   8      668.53      651.09     10.08 o 
  -4   4   8      623.29      635.82      8.29 o 
  -3   4   8      840.94      822.75     21.91 o 
  -2   4   8      582.11      593.66     11.84 o 
  -1   4   8        2.24       -1.82      2.85 o 
   0   4   8      919.27      943.18     11.60 o 
   1   4   8      513.92      542.65      7.84 o 
   2   4   8      133.47      148.56      5.81 o 
   3   4   8        4.84        5.55      2.66 o 
   4   4   8      556.37      555.94     10.30 o 
   5   4   8        1.16        0.89      3.28 o 
   6   4   8        0.51        5.37      3.65 o 
   7   4   8        0.11       -4.44      4.44 o 
   8   4   8       23.57       30.04      5.55 o 
  -9   5   8        0.45       -1.24      4.00 o 
  -8   5   8        5.04        2.42      3.85 o 
  -7   5   8      400.65      383.93      9.36 o 
  -6   5   8       27.25       29.01      3.47 o 
  -5   5   8       12.17       10.90      2.81 o 
  -4   5   8      451.85      475.93      7.38 o 
  -3   5   8      772.47      838.43     13.10 o 
  -2   5   8        5.41        6.43      3.17 o 
  -1   5   8      140.11      127.98      5.45 o 
   0   5   8      734.37      755.90      8.34 o 
   1   5   8      267.19      278.64      6.23 o 
   2   5   8       99.09      105.55      4.42 o 
   3   5   8        1.66        1.40      2.84 o 
   4   5   8      266.37      269.20      7.33 o 
   5   5   8      318.79      311.37     10.52 o 
   6   5   8        9.31       11.49      3.95 o 
   7   5   8        0.00       -4.80      4.80 o 
   8   5   8       53.68       64.63      6.70 o 
  -9   6   8        1.20       -4.70      5.61 o 
  -8   6   8        8.00        2.16      3.88 o 
  -7   6   8        3.03        2.22      3.58 o 
  -6   6   8        6.60        1.68      3.14 o 
  -5   6   8       72.60       66.98      4.16 o 
  -4   6   8      159.63      158.36      4.68 o 
  -3   6   8       60.53       78.88     13.32 o 
  -2   6   8      804.30      804.90     16.20 o 
  -1   6   8        4.25       -0.92      2.76 o 
   0   6   8        0.05       -0.47      1.63 o 
   1   6   8       19.44       22.20      3.01 o 
   2   6   8      112.05      119.75      6.89 o 
   3   6   8      366.04      349.60      9.18 o 
   4   6   8       33.41       36.86      4.05 o 
   5   6   8        2.68        9.99      4.09 o 
   6   6   8        1.04       -1.32      4.31 o 
   7   6   8       14.23       15.22      5.96 o 
  -9   7   8       32.52       38.70      5.22 o 
  -8   7   8        2.31       -1.31      3.94 o 
  -7   7   8        9.59       10.95      4.16 o 
  -6   7   8       16.65       19.01      3.56 o 
  -5   7   8       82.42       83.03      8.09 o 
  -4   7   8       80.33       87.42      3.97 o 
  -3   7   8     1082.68     1071.94     26.07 o 
  -2   7   8        4.31        2.95      4.24 o 
  -1   7   8     3614.79     3567.62     42.90 o 
   0   7   8      119.58      105.76      4.39 o 
   1   7   8        1.38        6.76      3.56 o 
   2   7   8      147.83      132.11      6.01 o 
   3   7   8       35.99       33.68      4.51 o 
   4   7   8        3.50        9.57      4.14 o 
   5   7   8        2.13       12.09      5.20 o 
   6   7   8        2.97        2.86      5.44 o 
   7   7   8       15.38       32.15      6.90 o 
  -8   8   8        0.69        3.91      4.03 o 
  -7   8   8        2.70        1.46      4.72 o 
  -6   8   8       56.28       57.83      4.50 o 
  -5   8   8       13.21       11.81      3.14 o 
  -4   8   8      153.79      141.12      5.02 o 
  -3   8   8       80.56       84.27     11.65 o 
  -2   8   8     1619.30     1600.32     24.01 o 
  -1   8   8        0.50        3.93      2.95 o 
   0   8   8      935.75      906.70     14.10 o 
   1   8   8        0.47       -1.17      3.39 o 
   2   8   8       26.24       25.72      4.38 o 
   3   8   8       26.01       12.58      4.06 o 
   4   8   8        4.57        5.54      6.54 o 
   5   8   8        5.82       12.63      7.55 o 
   6   8   8        6.38       10.15     12.65 o 
  -7   9   8        9.68        5.57      3.72 o 
  -6   9   8        0.05        0.48      3.27 o 
  -5   9   8        0.10        0.63      4.83 o 
  -4   9   8      185.77      188.35      7.13 o 
  -3   9   8       58.99       64.23      5.26 o 
  -2   9   8      158.77      161.67      5.61 o 
  -1   9   8      337.75      318.40      9.69 o 
   0   9   8      205.59      195.94      6.20 o 
   1   9   8       82.44       75.72      4.65 o 
   2   9   8       61.00       45.96      7.34 o 
   3   9   8       54.12       57.00      6.80 o 
   4   9   8        0.15       12.05      5.85 o 
   5   9   8        0.53       -0.60      5.77 o 
   6   9   8        2.21       -4.37      5.83 o 
  -6  10   8       20.12       29.18      7.33 o 
  -5  10   8      141.42      156.94     18.03 o 
  -4  10   8       70.22       56.93      7.86 o 
  -3  10   8      117.59       97.72      9.56 o 
  -2  10   8       92.38       97.87      5.44 o 
  -1  10   8       57.41       54.72      4.45 o 
   0  10   8       20.13       23.68      4.17 o 
   1  10   8       79.99       87.43      5.69 o 
   2  10   8        0.37        5.45      4.29 o 
   3  10   8        0.88        0.54      5.62 o 
   4  10   8        5.88        1.91      5.83 o 
   5  10   8        0.96        6.22      6.28 o 
  -5  11   8       93.98      112.89     15.53 o 
  -4  11   8       54.35       69.22     14.70 o 
  -3  11   8        0.10        3.22      5.60 o 
  -2  11   8       30.19       31.62      6.74 o 
  -1  11   8       34.75       29.87      4.22 o 
   0  11   8      100.81      106.33      6.10 o 
   1  11   8        8.70        9.73      4.38 o 
   2  11   8       33.81       51.39      5.95 o 
   3  11   8        8.64        7.22      6.93 o 
   4  11   8        0.59       -3.33     10.54 o 
  -3  12   8       14.92       19.36      6.37 o 
  -2  12   8      217.11      240.38     11.72 o 
  -1  12   8        9.71        4.74      6.34 o 
   0  12   8      121.35      132.66      6.72 o 
   1  12   8        0.86        5.09      4.34 o 
   2  12   8        0.46        1.65      8.04 o 
 -10   1   9       18.72       14.80      3.83 o 
  -9   1   9        2.77        2.66      3.28 o 
  -8   1   9       12.04       10.12      3.33 o 
  -7   1   9        5.72        3.36      2.85 o 
  -6   1   9      342.33      342.04      7.08 o 
  -5   1   9      486.73      515.71      7.78 o 
  -4   1   9        1.12        4.14      1.71 o 
  -3   1   9      134.22      140.43      4.77 o 
  -2   1   9     2321.20     2328.51     36.95 o 
  -1   1   9     1916.58     2032.71     28.82 o 
   0   1   9       53.50       47.28      2.39 o 
   1   1   9      701.48      723.92      8.47 o 
   2   1   9      149.35      154.58      3.54 o 
   3   1   9      598.05      638.95      8.28 o 
   4   1   9        3.94        3.86      1.94 o 
   5   1   9       32.08       26.57      3.50 o 
   6   1   9       34.01       26.15      4.91 o 
   7   1   9        7.97       13.39      5.33 o 
   8   1   9        1.54        6.96      5.75 o 
 -10   2   9       15.42       16.43      4.17 o 
  -9   2   9       17.85       17.79      3.92 o 
  -8   2   9        4.10        2.38      3.28 o 
  -7   2   9       60.62       47.76      4.93 o 
  -6   2   9        7.92        9.13      2.44 o 
  -5   2   9       91.88       95.08      3.18 o 
  -4   2   9       15.33       15.94      1.32 o 
  -3   2   9      193.76      231.67      7.69 o 
  -2   2   9      951.60      987.81     16.42 o 
  -1   2   9     2342.36     2433.81     37.03 o 
   0   2   9      460.50      531.94      8.92 o 
   1   2   9      153.84      157.85      2.96 o 
   2   2   9      356.59      357.12      6.04 o 
   3   2   9       13.09       10.37      2.32 o 
   4   2   9      178.28      176.10      6.58 o 
   5   2   9       10.15        7.31      3.13 o 
   6   2   9       75.23       73.04      5.61 o 
   7   2   9       51.57       43.33      6.19 o 
   8   2   9        4.81       -3.55      5.39 o 
 -10   3   9       10.21        7.27      4.48 o 
  -9   3   9        6.26        8.85      3.83 o 
  -8   3   9        3.39        2.64      3.28 o 
  -7   3   9        0.03       -2.13      3.12 o 
  -6   3   9       34.82       37.15      3.61 o 
  -5   3   9       50.37       48.74      2.59 o 
  -4   3   9      101.76       79.88      3.19 o 
  -3   3   9       87.44      108.63     10.10 o 
  -2   3   9     3793.10     4053.33     61.28 o 
  -1   3   9     2321.24     2506.25     38.85 o 
   0   3   9      161.79      197.19      5.43 o 
   1   3   9       99.80      117.75      2.85 o 
   2   3   9       95.25      103.78      3.17 o 
   3   3   9       16.42       15.45      2.75 o 
   4   3   9       39.91       38.15      3.57 o 
   5   3   9       11.56        3.69      5.35 o 
   6   3   9        1.97        1.64      3.52 o 
   7   3   9        0.12        0.73      4.23 o 
   8   3   9       23.84       28.37      6.61 o 
 -10   4   9        0.98       -4.35      5.29 o 
  -9   4   9       16.37       14.71      4.23 o 
  -8   4   9       90.22       78.30      5.16 o 
  -7   4   9      840.87      840.40     18.02 o 
  -6   4   9      250.97      269.81      6.86 o 
  -5   4   9       47.27       52.65      3.19 o 
  -4   4   9      168.97      181.68      4.88 o 
  -3   4   9       93.64       99.93      4.88 o 
  -2   4   9      610.55      617.38     12.46 o 
  -1   4   9     1165.57     1145.60     19.95 o 
   0   4   9      362.70      360.97      7.86 o 
   1   4   9      400.75      425.26      6.36 o 
   2   4   9        0.83        0.48      2.39 o 
   3   4   9        0.20       -0.10      2.70 o 
   4   4   9     2273.15     2243.42     29.57 o 
   5   4   9       50.97       52.71      6.71 o 
   6   4   9       51.70       67.28      9.37 o 
   7   4   9       18.84       18.97      4.90 o 
   8   4   9        6.20       11.97      5.13 o 
  -9   5   9        7.22       -0.26      4.02 o 
  -8   5   9      113.29      123.67      6.04 o 
  -7   5   9       26.82       24.19      3.77 o 
  -6   5   9        2.18        1.29      2.88 o 
  -5   5   9       34.02       39.22      4.19 o 
  -4   5   9       30.78       25.79      5.69 o 
  -3   5   9       51.88       55.04      4.56 o 
  -2   5   9       64.26       70.63      7.76 o 
  -1   5   9      354.52      359.46      9.26 o 
   0   5   9       12.14        7.52      1.88 o 
   1   5   9       99.17       92.20      3.97 o 
   2   5   9       75.13       76.35      5.19 o 
   3   5   9       39.53       39.99      3.88 o 
   4   5   9       53.63       59.03      4.39 o 
   5   5   9       50.87       52.71      4.65 o 
   6   5   9        0.61       -4.12      4.12 o 
   7   5   9        1.49       -0.30      5.20 o 
   8   5   9       25.77       19.74      6.44 o 
  -9   6   9       11.44       17.76      4.59 o 
  -8   6   9       56.44       59.33      4.91 o 
  -7   6   9       34.40       35.27      6.10 o 
  -6   6   9        0.38        2.55      2.84 o 
  -5   6   9        5.80        8.51      3.68 o 
  -4   6   9      560.72      530.78     13.17 o 
  -3   6   9       27.84       17.57      4.14 o 
  -2   6   9      151.12      157.53     10.85 o 
  -1   6   9      243.08      253.14     10.59 o 
   0   6   9      970.77      937.20     17.18 o 
   1   6   9      682.48      660.23     12.80 o 
   2   6   9      243.58      234.94      7.54 o 
   3   6   9       29.36       34.37      6.09 o 
   4   6   9        0.89       -0.41      3.78 o 
   5   6   9      129.89      136.64      6.89 o 
   6   6   9        6.00        4.75      4.59 o 
   7   6   9        1.61       -5.39      5.39 o 
  -9   7   9        9.17       12.00      4.47 o 
  -8   7   9       42.82       56.43      4.92 o 
  -7   7   9        0.03        2.75      3.49 o 
  -6   7   9       24.72       23.08      3.28 o 
  -5   7   9        2.28        2.15      4.16 o 
  -4   7   9       80.82       73.76      5.24 o 
  -3   7   9       89.41      110.95      6.48 o 
  -2   7   9      502.27      488.60     28.20 o 
  -1   7   9      545.76      520.80     12.79 o 
   0   7   9      340.01      352.31      7.16 o 
   1   7   9      475.81      449.67     10.58 o 
   2   7   9      130.62      135.35      7.69 o 
   3   7   9        3.85       -1.42      3.85 o 
   4   7   9        3.00       -3.94      3.94 o 
   5   7   9       33.18       38.62      5.25 o 
   6   7   9        3.36        1.30      5.39 o 
   7   7   9       33.42       32.33      7.09 o 
  -8   8   9       34.45       48.79      4.74 o 
  -7   8   9       19.22       20.05      4.08 o 
  -6   8   9       35.07       47.60      5.84 o 
  -5   8   9      155.75      134.69      8.51 o 
  -4   8   9       68.25       73.02      5.66 o 
  -3   8   9      508.58      511.97     15.33 o 
  -2   8   9        0.19        2.23      4.46 o 
  -1   8   9       72.25       79.72      9.98 o 
   0   8   9     1119.92     1081.39     16.11 o 
   1   8   9      187.61      176.21      6.69 o 
   2   8   9       82.12       69.80      6.09 o 
   3   8   9        0.01        2.02      4.06 o 
   4   8   9       13.76        4.40      5.21 o 
   5   8   9       59.41       67.53      7.62 o 
   6   8   9       57.09       84.39     16.10 o 
  -7   9   9       14.95       17.32      5.79 o 
  -6   9   9       13.84        9.90      5.37 o 
  -5   9   9       48.74       66.87      8.04 o 
  -4   9   9        0.20        6.73      4.78 o 
  -3   9   9      598.22      597.16     15.91 o 
  -2   9   9      336.58      308.79     10.66 o 
  -1   9   9      110.64      108.50      6.16 o 
   0   9   9     1021.88     1005.29     15.65 o 
   1   9   9        5.13        2.56      3.59 o 
   2   9   9        5.63        8.14      4.23 o 
   3   9   9        7.23        0.69      5.38 o 
   4   9   9        2.13       -5.10      5.10 o 
   5   9   9       23.17       23.35      6.61 o 
  -6  10   9       29.73       40.84      6.30 o 
  -5  10   9        4.49        1.55      5.65 o 
  -4  10   9        6.23        5.04      4.58 o 
  -3  10   9       79.92       82.40      7.20 o 
  -2  10   9       51.88       52.28      8.66 o 
  -1  10   9      138.50      117.79      8.15 o 
   0  10   9      242.06      240.43      7.45 o 
   1  10   9        1.63       -1.08      3.71 o 
   2  10   9        3.60        4.77      4.29 o 
   3  10   9        6.66        7.34      5.75 o 
   4  10   9        1.62       11.75      6.28 o 
  -5  11   9        9.98        0.60      6.77 o 
  -4  11   9        1.78       -4.03      5.22 o 
  -3  11   9        5.16        2.50      7.06 o 
  -2  11   9       21.62       20.68      6.52 o 
  -1  11   9        0.07       -4.43      5.62 o 
   0  11   9        4.60       14.80      6.34 o 
   1  11   9       70.48       64.70      5.15 o 
   2  11   9        1.85       10.60      4.49 o 
   3  11   9       56.23       59.58      7.90 o 
  -3  12   9        7.09       12.91      6.12 o 
  -2  12   9        2.11        1.38      6.47 o 
  -1  12   9        0.32       -0.01      7.19 o 
   0  12   9        0.98        6.43      6.52 o 
   1  12   9       15.11        6.16      6.28 o 
 -10   0  10       36.56       38.85      6.09 o 
  -9   0  10      130.82      130.46      7.80 o 
  -8   0  10       17.44       20.85      5.96 o 
  -7   0  10        0.34       -2.14      3.81 o 
  -6   0  10      299.61      323.36      8.97 o 
  -5   0  10        6.89       10.64      3.12 o 
  -4   0  10      495.43      480.11     14.69 o 
  -3   0  10      674.35      697.52     10.53 o 
  -2   0  10       69.26       65.03      4.00 o 
  -1   0  10     3472.16     3557.44     46.86 o 
   0   0  10      134.10      154.52      4.16 o 
   1   0  10     2620.70     2759.17     42.49 o 
   2   0  10     1322.45     1367.07     19.57 o 
   3   0  10      326.78      350.34      7.39 o 
   4   0  10       88.29       88.36      5.53 o 
   5   0  10        5.97        4.25      4.16 o 
   6   0  10        6.64        7.07      6.07 o 
   7   0  10       10.17       13.26      6.46 o 
   8   0  10       23.88       29.40     11.65 o 
 -10   1  10        2.54        3.29      3.63 o 
  -9   1  10       30.92       34.55      3.94 o 
  -8   1  10        8.49        5.51      3.36 o 
  -7   1  10      126.87      129.90      4.89 o 
  -6   1  10      317.36      315.42      6.72 o 
  -5   1  10        5.55        5.61      2.13 o 
  -4   1  10       12.63       15.47      2.18 o 
  -3   1  10       45.73       45.85      3.35 o 
  -2   1  10        1.51       -2.37      2.37 o 
  -1   1  10      400.09      417.93      7.77 o 
   0   1  10     4684.58     4918.73     52.69 o 
   1   1  10       16.03       21.06      1.84 o 
   2   1  10      478.65      497.98      6.77 o 
   3   1  10      103.89       87.81      2.80 o 
   4   1  10      304.74      294.81      8.82 o 
   5   1  10       10.44        7.15      3.10 o 
   6   1  10      119.06      107.35      7.23 o 
   7   1  10       44.40       56.11      6.92 o 
   8   1  10        0.44       -0.17      5.75 o 
 -10   2  10        1.08        0.81      3.56 o 
  -9   2  10       10.43        5.82      4.63 o 
  -8   2  10        0.05        0.58      3.20 o 
  -7   2  10       22.42       23.27      3.19 o 
  -6   2  10       14.51       13.60      2.75 o 
  -5   2  10       21.49       25.72      1.91 o 
  -4   2  10       19.40       23.81      1.79 o 
  -3   2  10      826.23      874.85     13.54 o 
  -2   2  10        0.02        1.93      1.84 o 
  -1   2  10      825.91      927.92     15.33 o 
   0   2  10      468.91      519.19     10.76 o 
   1   2  10       36.00       48.95      2.12 o 
   2   2  10       82.36       78.67      3.62 o 
   3   2  10       56.98       62.09      3.13 o 
   4   2  10        5.22        0.98      2.54 o 
   5   2  10        2.71        0.07      3.04 o 
   6   2  10       47.75       46.69      5.19 o 
   7   2  10        0.58        6.29      6.63 o 
   8   2  10       14.41       31.31      6.76 o 
 -10   3  10        0.11       -2.36      4.23 o 
  -9   3  10       73.13       75.16      6.24 o 
  -8   3  10       41.21       45.19      4.02 o 
  -7   3  10      233.78      251.37      7.20 o 
  -6   3  10        0.54       -1.77      2.37 o 
  -5   3  10      135.14      141.70      3.36 o 
  -4   3  10      228.25      263.09      6.73 o 
  -3   3  10      109.53      108.17      5.23 o 
  -2   3  10      205.65      242.28      6.34 o 
  -1   3  10      421.38      399.65      8.70 o 
   0   3  10      229.15      248.36      6.09 o 
   1   3  10       72.52       77.49      2.39 o 
   2   3  10       44.65       47.25      2.39 o 
   3   3  10      733.93      743.08     13.32 o 
   4   3  10       22.38       19.11      3.64 o 
   5   3  10       93.80       88.56      4.82 o 
   6   3  10       38.96       38.05      4.46 o 
   7   3  10       22.07       19.20      5.94 o 
   8   3  10        4.90        5.28      6.07 o 
 -10   4  10       14.21        3.53      7.13 o 
  -9   4  10        4.16        1.39      4.00 o 
  -8   4  10       29.83       27.95      4.13 o 
  -7   4  10      158.16      151.64      5.59 o 
  -6   4  10        9.09        6.12      2.77 o 
  -5   4  10        0.16        1.58      3.42 o 
  -4   4  10      105.40      113.95      8.71 o 
  -3   4  10      560.53      561.85     11.82 o 
  -2   4  10       88.17       81.47      4.41 o 
  -1   4  10      490.29      526.93     11.08 o 
   0   4  10     1924.33     1943.75     27.66 o 
   1   4  10        3.31        6.09      1.97 o 
   2   4  10      633.21      639.51      9.42 o 
   3   4  10       44.96       42.59      3.79 o 
   4   4  10      205.55      206.66      8.90 o 
   5   4  10       81.69       82.84      4.87 o 
   6   4  10        5.52        1.99      3.76 o 
   7   4  10        0.78       -1.27      8.32 o 
   8   4  10       48.76       45.40      9.21 o 
  -9   5  10        1.19        5.10      4.02 o 
  -8   5  10      112.32      110.45      9.13 o 
  -7   5  10      234.11      228.00      9.05 o 
  -6   5  10        7.10        7.53      2.72 o 
  -5   5  10       59.71       53.69      4.44 o 
  -4   5  10      436.02      415.48     13.53 o 
  -3   5  10      222.94      206.65      7.12 o 
  -2   5  10        3.89        3.76      3.76 o 
  -1   5  10       73.84       74.21      4.64 o 
   0   5  10      494.40      507.27      6.93 o 
   1   5  10      877.34      917.29     12.98 o 
   2   5  10      269.86      256.87      6.53 o 
   3   5  10      104.11      105.36      5.51 o 
   4   5  10      401.80      373.55      9.81 o 
   5   5  10       24.03       25.86      4.82 o 
   6   5  10       30.89       37.59      5.61 o 
   7   5  10        7.15        5.61      5.62 o 
  -9   6  10        9.41        7.16      4.13 o 
  -8   6  10        3.69        8.02      3.64 o 
  -7   6  10       36.63       39.89      3.86 o 
  -6   6  10      135.88      138.08      7.96 o 
  -5   6  10        0.34       -0.96      3.44 o 
  -4   6  10        0.01        3.33      7.77 o 
  -3   6  10        6.24        6.03      3.83 o 
  -2   6  10        0.03       -1.25      3.57 o 
  -1   6  10      595.05      608.19     13.54 o 
   0   6  10        0.35        1.08      3.16 o 
   1   6  10      371.05      358.55      9.07 o 
   2   6  10       48.72       41.58      4.57 o 
   3   6  10       25.08       19.03      4.27 o 
   4   6  10        0.67        5.58      6.42 o 
   5   6  10       18.83       25.22      4.82 o 
   6   6  10        0.04       -1.33      4.43 o 
   7   6  10       45.78       43.49      6.92 o 
  -8   7  10        6.47       10.32      3.55 o 
  -7   7  10        0.71       -3.32      4.64 o 
  -6   7  10       11.14       15.48      4.70 o 
  -5   7  10       60.49       48.40      5.11 o 
  -4   7  10       20.06       29.75      6.28 o 
  -3   7  10        6.55        9.93      4.39 o 
  -2   7  10     2659.36     2563.92     42.59 o 
  -1   7  10      351.35      360.78     10.66 o 
   0   7  10      446.16      456.96     10.69 o 
   1   7  10      171.10      171.16      6.74 o 
   2   7  10      118.47      119.87      7.78 o 
   3   7  10       13.23       10.67      7.65 o 
   4   7  10       25.72       17.57      4.65 o 
   5   7  10        0.32        7.07      4.57 o 
   6   7  10       49.41       55.25     15.38 o 
  -8   8  10        7.41        6.07      5.54 o 
  -7   8  10        3.54        1.62      6.03 o 
  -6   8  10        2.59       -4.26      4.49 o 
  -5   8  10       15.51       21.73      4.97 o 
  -4   8  10       27.07       13.00      4.99 o 
  -3   8  10      479.69      505.39     13.31 o 
  -2   8  10      111.79      114.03      7.03 o 
  -1   8  10     1141.43     1131.20     19.75 o 
   0   8  10        1.39        1.40      5.29 o 
   1   8  10      115.77      111.73      4.73 o 
   2   8  10       36.74       36.99      4.96 o 
   3   8  10       95.27       96.55      6.89 o 
   4   8  10       10.02        6.51      4.37 o 
   5   8  10        0.49       -4.53      6.82 o 
   6   8  10        0.31        1.53      6.12 o 
  -7   9  10       10.09        9.18      5.63 o 
  -6   9  10       15.77       24.17      5.45 o 
  -5   9  10       89.81       81.35      6.57 o 
  -4   9  10       33.89       22.01      4.39 o 
  -3   9  10       86.96       92.64     10.98 o 
  -2   9  10      421.75      422.72     16.25 o 
  -1   9  10      412.28      429.71     16.73 o 
   0   9  10        8.10       17.55      4.65 o 
   1   9  10      142.09      160.70      5.76 o 
   2   9  10        2.42        5.76      4.37 o 
   3   9  10        6.22       14.93      5.83 o 
   4   9  10        0.13       -5.29      5.29 o 
   5   9  10       20.52       28.61      6.90 o 
  -6  10  10        9.87       12.16      5.50 o 
  -5  10  10        0.18        8.02      4.53 o 
  -4  10  10       14.62       17.40      5.04 o 
  -3  10  10        1.90       -0.79      5.70 o 
  -2  10  10        8.49        0.79      8.03 o 
  -1  10  10       59.57       57.53      5.82 o 
   0  10  10      272.01      276.93     11.53 o 
   1  10  10       23.86       24.47      3.89 o 
   2  10  10      389.45      417.28     14.65 o 
   3  10  10       18.78       20.16      6.48 o 
   4  10  10       54.01       51.41      8.15 o 
  -5  11  10        0.39        5.92      5.72 o 
  -4  11  10        3.65        9.53      5.37 o 
  -3  11  10       15.36       17.48      7.64 o 
  -2  11  10       23.54       28.52      6.99 o 
  -1  11  10       54.80       64.97      7.73 o 
   0  11  10       13.18       16.99      6.34 o 
   1  11  10      110.88      119.75     13.97 o 
   2  11  10      146.14      166.25      7.42 o 
   3  11  10       18.93       19.87      5.12 o 
  -2  12  10        1.30       -5.87      5.87 o 
  -1  12  10      157.94      179.66     20.38 o 
   0  12  10       63.45       72.94      8.47 o 
 -10   1  11        2.77        4.10      3.70 o 
  -9   1  11       23.04       29.29      3.87 o 
  -8   1  11        0.00       -2.89      2.89 o 
  -7   1  11        5.06        4.05      2.89 o 
  -6   1  11       27.78       29.47      2.87 o 
  -5   1  11        1.16        1.38      2.10 o 
  -4   1  11      105.00      111.32      3.40 o 
  -3   1  11        5.38        6.40      2.64 o 
  -2   1  11      713.63      682.43     16.26 o 
  -1   1  11      199.43      200.82      5.11 o 
   0   1  11      212.42      259.10      3.86 o 
   1   1  11       15.76       23.21      1.77 o 
   2   1  11     1454.20     1481.16     16.69 o 
   3   1  11      128.49      130.55      3.70 o 
   4   1  11      103.89      109.79      6.86 o 
   5   1  11       82.69       79.34      6.81 o 
   6   1  11       61.94       62.29      6.60 o 
   7   1  11       16.23       19.49      5.96 o 
   8   1  11        0.95       -5.19      5.19 o 
 -10   2  11        1.98        1.53      3.64 o 
  -9   2  11       24.54       31.50      4.19 o 
  -8   2  11        6.22       10.05      3.30 o 
  -7   2  11        4.38        3.42      2.82 o 
  -6   2  11      372.61      378.30      8.65 o 
  -5   2  11       96.42      105.30      3.05 o 
  -4   2  11      251.61      255.56      6.59 o 
  -3   2  11      392.57      378.86      8.97 o 
  -2   2  11       33.50       25.16      3.53 o 
  -1   2  11        0.06        4.16      4.16 o 
   0   2  11       21.35       16.01      2.06 o 
   1   2  11      290.67      321.93      4.50 o 
   2   2  11      356.93      371.86      7.13 o 
   3   2  11       31.34       34.88      2.78 o 
   4   2  11       19.58       22.30      2.97 o 
   5   2  11       45.76       46.64      4.91 o 
   6   2  11       20.51       24.09      4.68 o 
   7   2  11       10.42       11.93      5.75 o 
   8   2  11       11.16        9.36      6.29 o 
 -10   3  11        4.77        6.97      4.34 o 
  -9   3  11        0.01       -2.31      4.61 o 
  -8   3  11       39.73       48.41      5.56 o 
  -7   3  11       64.32       64.97      4.40 o 
  -6   3  11       20.57       25.73      2.71 o 
  -5   3  11        0.12        3.55      2.71 o 
  -4   3  11       51.36       63.05      5.80 o 
  -3   3  11      116.40      131.85      4.71 o 
  -2   3  11      528.41      516.98     10.70 o 
  -1   3  11      731.22      748.64     14.20 o 
   0   3  11        2.27        0.86      2.25 o 
   1   3  11      389.73      391.13      5.22 o 
   2   3  11      215.93      203.67      4.40 o 
   3   3  11      173.82      177.21      4.93 o 
   4   3  11     1013.32      983.14     15.31 o 
   5   3  11       39.33       43.23      4.27 o 
   6   3  11        3.72        1.98      4.40 o 
   7   3  11       15.71        7.71      6.93 o 
   8   3  11       37.41       29.35     10.82 o 
 -10   4  11        3.07       -3.89      4.32 o 
  -9   4  11        5.22       -0.77      3.85 o 
  -8   4  11      314.71      311.31      8.44 o 
  -7   4  11        6.89        5.49      3.00 o 
  -6   4  11      102.77       98.75      5.62 o 
  -5   4  11        2.68       -2.14      2.94 o 
  -4   4  11      328.16      307.44      8.24 o 
  -3   4  11       78.30       89.08      4.65 o 
  -2   4  11       64.03       63.90      4.69 o 
  -1   4  11        0.02       -0.92      2.76 o 
   0   4  11      634.25      613.54     11.06 o 
   1   4  11       41.39       48.61      2.15 o 
   2   4  11      165.14      160.50      4.01 o 
   3   4  11      324.78      323.86      7.61 o 
   4   4  11      217.47      225.51      6.86 o 
   5   4  11      103.44       89.40      5.85 o 
   6   4  11        6.23        3.56      7.92 o 
   7   4  11        7.56       16.59      7.42 o 
  -9   5  11        9.08        9.83      5.29 o 
  -8   5  11       40.04       32.64      5.58 o 
  -7   5  11       64.28       64.79      8.85 o 
  -6   5  11       12.15        9.40      3.94 o 
  -5   5  11      101.37      114.79      8.49 o 
  -4   5  11      174.10      173.32      7.92 o 
  -3   5  11        8.15        4.12      3.24 o 
  -2   5  11        0.01       -2.94      2.94 o 
  -1   5  11        1.66       -1.60      3.07 o 
   0   5  11      203.83      214.69      4.34 o 
   1   5  11      394.87      394.75      7.22 o 
   2   5  11     1074.29     1052.34     17.86 o 
   3   5  11     1596.51     1567.66     24.73 o 
   4   5  11      174.09      172.68      7.08 o 
   5   5  11        0.86        2.97      3.99 o 
   6   5  11       26.45       28.82      6.49 o 
   7   5  11        2.34        0.65      6.63 o 
  -9   6  11        7.51        7.77      3.77 o 
  -8   6  11        1.38        0.16      4.64 o 
  -7   6  11       12.84        5.33      4.55 o 
  -6   6  11        7.25        8.68      4.23 o 
  -5   6  11       31.50       31.36      4.36 o 
  -4   6  11       98.69      103.84      7.87 o 
  -3   6  11        0.88       -3.33      3.43 o 
  -2   6  11      425.05      416.96     11.04 o 
  -1   6  11        0.13        0.01      4.31 o 
   0   6  11      409.60      406.58      9.61 o 
   1   6  11      788.39      757.06     14.45 o 
   2   6  11      329.06      328.05     14.09 o 
   3   6  11      667.53      644.27     14.85 o 
   4   6  11        0.08        3.16      4.00 o 
   5   6  11        9.59        5.71      4.50 o 
   6   6  11        1.71       -2.78      4.48 o 
   7   6  11        2.17        1.12      7.46 o 
  -8   7  11       11.18       11.16      5.37 o 
  -7   7  11       47.90       58.26      6.09 o 
  -6   7  11        2.51       -2.46      4.04 o 
  -5   7  11        9.06        7.82      4.22 o 
  -4   7  11       23.56       20.23      5.16 o 
  -3   7  11        1.75        2.10      4.07 o 
  -2   7  11       87.53       93.97      8.45 o 
  -1   7  11       15.64       16.31      4.56 o 
   0   7  11      690.92      653.53     13.27 o 
   1   7  11       99.97      100.80      5.64 o 
   2   7  11      238.24      235.87      8.25 o 
   3   7  11      349.07      335.57      9.91 o 
   4   7  11       95.35       93.36      7.65 o 
   5   7  11        0.13       -0.17      4.27 o 
   6   7  11        0.01        3.59      4.93 o 
  -8   8  11        0.42        8.59      5.63 o 
  -7   8  11       10.69       13.65      5.22 o 
  -6   8  11       41.93       30.49      5.35 o 
  -5   8  11       92.88      101.73      7.89 o 
  -4   8  11        0.01       -2.73      4.22 o 
  -3   8  11      147.79      136.06      7.44 o 
  -2   8  11      938.45      955.80     20.16 o 
  -1   8  11       14.80       10.93      4.17 o 
   0   8  11      466.81      470.37     11.54 o 
   1   8  11        0.65       -3.24      4.03 o 
   2   8  11      118.55      111.78      6.61 o 
   3   8  11       58.28       57.93      5.64 o 
   4   8  11        5.44        1.18      4.65 o 
   5   8  11       92.33      108.07      8.79 o 
   6   8  11       31.70       62.38      8.06 o 
  -7   9  11       12.94        8.08      7.38 o 
  -6   9  11       13.71       12.35      5.37 o 
  -5   9  11       54.29       50.36      6.11 o 
  -4   9  11       33.23       42.15      5.94 o 
  -3   9  11       95.15       88.14      6.84 o 
  -2   9  11       15.92        8.03      5.06 o 
  -1   9  11      242.76      240.32     12.73 o 
   0   9  11       13.14       22.61      4.80 o 
   1   9  11       79.63       72.87      5.94 o 
   2   9  11        3.02       -1.48      3.28 o 
   3   9  11       12.43       32.40      7.67 o 
   4   9  11        8.38       -2.08      5.87 o 
   5   9  11       53.25       69.44      8.09 o 
  -6  10  11        0.97        8.14      5.59 o 
  -5  10  11        4.22        3.67      5.21 o 
  -4  10  11        2.56        2.93      4.34 o 
  -3  10  11       34.96       33.20      6.02 o 
  -2  10  11        4.42        6.23      4.57 o 
  -1  10  11        0.36        2.27      4.55 o 
   0  10  11        0.65        2.49      4.65 o 
   1  10  11      133.16      127.85      7.27 o 
   2  10  11       15.72       20.80      4.88 o 
   3  10  11       77.05       53.60      7.39 o 
   4  10  11        0.02       -5.77      5.77 o 
  -4  11  11       88.03       99.40      7.75 o 
  -3  11  11       12.30       24.79      8.04 o 
  -2  11  11        0.99        1.55     10.88 o 
  -1  11  11        2.05       -2.25      5.65 o 
   0  11  11       37.77       43.36      7.14 o 
   1  11  11        7.20       14.72      9.48 o 
   2  11  11      261.87      271.39     24.41 o 
  -1  12  11       25.76       54.39      9.42 o 
 -10   0  12        4.32        0.66      5.20 o 
  -9   0  12        0.11       -4.49      4.49 o 
  -8   0  12      252.18      239.32      9.03 o 
  -7   0  12       35.48       33.25      6.29 o 
  -6   0  12       18.99       21.69      4.59 o 
  -5   0  12       71.69       73.23      4.30 o 
  -4   0  12      211.76      178.88      4.35 o 
  -3   0  12       15.14       19.00      1.32 o 
  -2   0  12    11276.67    11314.97    170.51 o 
  -1   0  12     1323.21     1407.01     19.41 o 
   0   0  12      421.99      488.73      9.26 o 
   1   0  12      210.20      210.72      6.07 o 
   2   0  12      962.94     1034.15     18.67 o 
   3   0  12       22.37       25.14      3.82 o 
   4   0  12     1132.54     1083.62     36.59 o 
   5   0  12        2.74        1.45      4.26 o 
   6   0  12      283.65      266.64     13.10 o 
   7   0  12        4.91        8.88      9.99 o 
   8   0  12        0.90        2.22     11.10 o 
 -10   1  12        2.92       -0.15      3.60 o 
  -9   1  12       31.60       41.78      3.99 o 
  -8   1  12        0.28       -2.86      2.86 o 
  -7   1  12        5.10        5.83      3.30 o 
  -6   1  12       33.55       31.02      2.94 o 
  -5   1  12        3.90        0.96      1.96 o 
  -4   1  12      178.38      155.83      4.32 o 
  -3   1  12      573.21      513.61      9.54 o 
  -2   1  12       25.17       21.66      2.39 o 
  -1   1  12      380.78      353.05      7.99 o 
   0   1  12       32.69       37.02      2.14 o 
   1   1  12        1.20        1.77      2.14 o 
   2   1  12       22.58       22.78      2.08 o 
   3   1  12      524.19      531.91      9.51 o 
   4   1  12      191.77      193.49     10.31 o 
   5   1  12        3.33        3.26      3.43 o 
   6   1  12       45.12       46.91      5.34 o 
   7   1  12        2.95        1.72      7.05 o 
   8   1  12        9.07       20.48      6.58 o 
 -10   2  12       24.26       31.71      7.40 o 
  -9   2  12       16.14       19.60      3.95 o 
  -8   2  12      181.67      177.32      6.03 o 
  -7   2  12        1.25        1.76      2.86 o 
  -6   2  12        3.28        0.90      2.28 o 
  -5   2  12      100.25      100.42      4.25 o 
  -4   2  12       16.49       22.54      3.50 o 
  -3   2  12       14.65       15.62      3.17 o 
  -2   2  12       18.42        9.99      3.53 o 
  -1   2  12      113.51      122.38      5.88 o 
   0   2  12       29.42       38.91      3.68 o 
   1   2  12      114.44      121.41      3.07 o 
   2   2  12       22.10       23.91      2.39 o 
   3   2  12      200.71      193.28      5.00 o 
   4   2  12      197.30      175.91      8.83 o 
   5   2  12      345.64      346.67      9.78 o 
   6   2  12       27.18       30.87      7.15 o 
   7   2  12       31.25       37.31      6.71 o 
   8   2  12       18.72       18.82      7.82 o 
 -10   3  12       20.61       19.38      4.62 o 
  -9   3  12      168.72      170.03      6.57 o 
  -8   3  12       36.75       37.12      3.87 o 
  -7   3  12        1.19        1.20      2.69 o 
  -6   3  12       73.41       74.42      8.03 o 
  -5   3  12        6.51        5.70      3.36 o 
  -4   3  12        1.31       -2.16      3.71 o 
  -3   3  12      509.40      518.98     10.36 o 
  -2   3  12       41.90       47.64      3.51 o 
  -1   3  12      547.20      563.17     11.05 o 
   0   3  12      293.54      293.22      6.60 o 
   1   3  12        2.15        1.22      1.62 o 
   2   3  12      452.46      443.37      7.36 o 
   3   3  12       60.05       61.78      6.20 o 
   4   3  12     1367.79     1348.52     19.57 o 
   5   3  12      100.07       96.58      7.12 o 
   6   3  12      135.27      119.80      8.11 o 
   7   3  12       58.76       51.76      9.71 o 
 -10   4  12       29.93       40.63      4.97 o 
  -9   4  12       74.73       76.89      7.14 o 
  -8   4  12       16.70       21.59      3.67 o 
  -7   4  12      224.49      214.10      8.07 o 
  -6   4  12      107.75      103.00      6.71 o 
  -5   4  12       16.29       18.99      3.40 o 
  -4   4  12      159.41      152.44      5.88 o 
  -3   4  12       23.87       27.66      4.56 o 
  -2   4  12       85.51       92.25      7.62 o 
  -1   4  12        0.84       -2.54      2.54 o 
   0   4  12      422.66      397.39      8.55 o 
   1   4  12      437.61      454.92     10.10 o 
   2   4  12      383.35      374.05      6.72 o 
   3   4  12      126.28      126.61      5.75 o 
   4   4  12       77.36       69.34      4.89 o 
   5   4  12      543.89      543.46     15.03 o 
   6   4  12        0.55        5.01      5.20 o 
   7   4  12        0.03       -2.14      6.86 o 
  -9   5  12       82.12       91.35      5.27 o 
  -8   5  12      234.22      235.26     11.38 o 
  -7   5  12       14.76       14.87      4.55 o 
  -6   5  12       10.31        4.49      4.04 o 
  -5   5  12       51.05       50.31      4.15 o 
  -4   5  12       57.58       65.12      7.63 o 
  -3   5  12       19.67       23.14      3.74 o 
  -2   5  12        4.66        5.78      3.29 o 
  -1   5  12      131.03      134.15      5.94 o 
   0   5  12      862.59      881.50     12.82 o 
   1   5  12       69.87       59.60      5.01 o 
   2   5  12      503.51      483.83     12.80 o 
   3   5  12        0.95        3.54      3.70 o 
   4   5  12        0.00        3.32      3.98 o 
   5   5  12       51.76       54.70      6.48 o 
   6   5  12        3.73        7.34      7.42 o 
   7   5  12        0.07        1.63      7.19 o 
  -9   6  12        7.29        6.74      5.47 o 
  -8   6  12        0.59       -0.58      4.81 o 
  -7   6  12        7.53        9.12      4.44 o 
  -6   6  12       85.75       93.54      6.62 o 
  -5   6  12       25.81       29.80      4.30 o 
  -4   6  12       37.63       31.50      4.57 o 
  -3   6  12        7.62        3.98      3.63 o 
  -2   6  12       11.66        3.41      3.49 o 
  -1   6  12       12.80        9.35      5.12 o 
   0   6  12       11.23       12.84      3.68 o 
   1   6  12       29.27       32.53      4.05 o 
   2   6  12      176.02      186.49      8.83 o 
   3   6  12        3.41       -1.88      3.76 o 
   4   6  12       46.51       46.84      5.23 o 
   5   6  12        8.09       -4.96      4.96 o 
   6   6  12       36.71       42.38      6.99 o 
  -8   7  12       31.52       37.18      6.11 o 
  -7   7  12        0.03       -0.03      4.70 o 
  -6   7  12       43.05       48.19      5.52 o 
  -5   7  12       14.89       19.92      4.44 o 
  -4   7  12       10.17       10.34      4.39 o 
  -3   7  12       79.25       88.49      6.03 o 
  -2   7  12       14.96       17.33      4.41 o 
  -1   7  12      116.50      109.72      5.69 o 
   0   7  12       53.33       54.02      5.37 o 
   1   7  12       60.87       51.89      5.45 o 
   2   7  12        1.59       -1.62      3.80 o 
   3   7  12       77.32       86.86      6.01 o 
   4   7  12       55.05       42.98      5.84 o 
   5   7  12       15.46        9.59      5.00 o 
   6   7  12        0.00       11.47      6.36 o 
  -8   8  12        7.80       12.52      5.66 o 
  -7   8  12        6.42        7.39      5.14 o 
  -6   8  12       32.05       31.34      5.45 o 
  -5   8  12        3.43        0.14      4.36 o 
  -4   8  12        8.97        5.17      6.07 o 
  -3   8  12       73.28       65.76      6.20 o 
  -2   8  12      271.47      282.11      9.99 o 
  -1   8  12       21.11       15.97      4.44 o 
   0   8  12      156.00      153.42      6.94 o 
   1   8  12        6.24       13.95      4.29 o 
   2   8  12       13.68       16.75      4.76 o 
   3   8  12       41.28       49.18      5.62 o 
   4   8  12       27.57       27.03      5.32 o 
   5   8  12        8.62       10.97      5.09 o 
  -7   9  12       31.67       48.28      6.75 o 
  -6   9  12      125.39      120.47     10.09 o 
  -5   9  12       12.41       10.31      7.12 o 
  -4   9  12        5.32        0.25      9.43 o 
  -3   9  12       39.70       55.36      9.00 o 
  -2   9  12        5.68       10.41      5.10 o 
  -1   9  12        0.01        0.78      4.14 o 
   0   9  12        0.65        4.13      4.53 o 
   1   9  12       10.94        1.30      4.34 o 
   2   9  12       23.49       34.65      5.48 o 
   3   9  12       11.14        9.66      5.08 o 
   4   9  12        7.70        9.20      6.03 o 
  -6  10  12       67.92       91.29     18.12 o 
  -5  10  12        0.03        9.08      5.51 o 
  -4  10  12        1.51        9.03     15.26 o 
  -3  10  12        2.13        6.92      5.69 o 
  -2  10  12        1.92        6.26      4.80 o 
  -1  10  12        9.66       10.90      4.92 o 
   0  10  12        9.29        7.67      4.59 o 
   1  10  12      318.35      345.15     13.71 o 
   2  10  12       11.36        6.15      6.03 o 
   3  10  12      166.84      175.89      7.34 o 
  -4  11  12        0.02       -5.06      5.06 o 
  -3  11  12       44.81       65.70      7.41 o 
  -2  11  12        2.56        1.31      4.85 o 
  -1  11  12        0.03        0.16      5.98 o 
   0  11  12        6.81       10.66      6.83 o 
   1  11  12       26.63       37.30      7.00 o 
   2  11  12       18.39       29.81      7.16 o 
 -10   1  13       86.72       79.07      5.09 o 
  -9   1  13        2.35        5.37      3.26 o 
  -8   1  13        0.23       -0.47      2.84 o 
  -7   1  13       60.45       52.45      4.63 o 
  -6   1  13      169.39      157.25      4.45 o 
  -5   1  13       44.52       52.93      4.10 o 
  -4   1  13        3.74        5.96      1.93 o 
  -3   1  13      760.01      756.92     12.85 o 
  -2   1  13     1573.74     1525.33     22.81 o 
  -1   1  13      112.39      112.19      5.65 o 
   0   1  13      626.22      639.85      7.79 o 
   1   1  13      472.62      502.29      8.17 o 
   2   1  13        1.11        5.77      2.61 o 
   3   1  13        0.01       -3.36      3.36 o 
   4   1  13      151.24      152.42      5.60 o 
   5   1  13        2.06        2.26      3.49 o 
   6   1  13       79.25       71.15      5.86 o 
   7   1  13       26.21       33.36      6.81 o 
 -10   2  13        0.53       -3.51      3.51 o 
  -9   2  13       45.01       50.35      4.10 o 
  -8   2  13      110.91      109.86      5.22 o 
  -7   2  13        2.97        1.05      2.88 o 
  -6   2  13        4.77        2.18      2.99 o 
  -5   2  13        1.60        1.64      2.34 o 
  -4   2  13        3.18       10.18      3.35 o 
  -3   2  13        3.87        7.93      3.17 o 
  -2   2  13       19.09       14.60      3.71 o 
  -1   2  13      324.01      335.72      8.45 o 
   0   2  13      114.05      124.01      2.81 o 
   1   2  13      202.40      200.76      4.50 o 
   2   2  13      312.78      287.24      6.82 o 
   3   2  13       61.82       64.26      4.00 o 
   4   2  13      174.97      184.03      6.23 o 
   5   2  13      103.24       69.69      6.46 o 
   6   2  13      186.43      183.01      9.92 o 
   7   2  13        0.64        5.10      7.25 o 
 -10   3  13        0.25       -2.91      5.93 o 
  -9   3  13        5.07        1.40      3.42 o 
  -8   3  13      647.30      672.58     11.87 o 
  -7   3  13       16.59       21.87      4.00 o 
  -6   3  13      193.23      187.80      8.33 o 
  -5   3  13       25.36       21.41      2.84 o 
  -4   3  13        0.82        5.27      3.92 o 
  -3   3  13        9.61        9.99      3.92 o 
  -2   3  13      120.87      110.43      6.28 o 
  -1   3  13      310.80      287.25     12.26 o 
   0   3  13      182.35      183.91      5.69 o 
   1   3  13       16.86       22.78      2.08 o 
   2   3  13        2.23        2.07      2.40 o 
   3   3  13      588.70      548.83     18.66 o 
   4   3  13      274.29      284.67     10.14 o 
   5   3  13       36.92       40.91      5.96 o 
   6   3  13        8.09        8.42      6.69 o 
   7   3  13       39.86       31.51      8.60 o 
  -9   4  13      434.50      414.82     10.38 o 
  -8   4  13       55.31       56.57      5.63 o 
  -7   4  13      298.17      299.14      9.62 o 
  -6   4  13       12.60        5.91      3.35 o 
  -5   4  13       25.10       26.35      4.64 o 
  -4   4  13      420.17      435.78     18.86 o 
  -3   4  13       18.36       18.81      3.00 o 
  -2   4  13        4.01        0.14      3.82 o 
  -1   4  13      254.52      263.31      8.06 o 
   0   4  13      204.01      213.67      6.49 o 
   1   4  13       26.72       28.59      2.71 o 
   2   4  13       76.20       89.89      5.55 o 
   3   4  13      258.48      252.44      7.77 o 
   4   4  13      468.72      440.41     18.42 o 
   5   4  13       94.82       93.32      7.65 o 
   6   4  13        7.27        1.57      5.37 o 
   7   4  13       47.29       53.07      9.39 o 
  -9   5  13      141.80      164.12      8.82 o 
  -8   5  13       31.62       32.44      5.55 o 
  -7   5  13      189.70      193.27      8.00 o 
  -6   5  13        0.03        6.04      3.68 o 
  -5   5  13        8.93        7.79      4.57 o 
  -4   5  13       77.88       80.38      6.86 o 
  -3   5  13       52.65       44.55      5.01 o 
  -2   5  13       26.56       31.09      3.83 o 
  -1   5  13        7.52        8.23      3.35 o 
   0   5  13       52.04       65.92      4.80 o 
   1   5  13      155.56      159.04      7.47 o 
   2   5  13      305.59      299.62      8.37 o 
   3   5  13      379.58      373.23     12.73 o 
   4   5  13       51.47       43.35      6.19 o 
   5   5  13      118.99      102.52      9.18 o 
   6   5  13       22.46       13.31      8.76 o 
   7   5  13        1.73       -0.55      9.99 o 
  -9   6  13       45.54       40.08      6.44 o 
  -8   6  13      144.63      163.86      9.37 o 
  -7   6  13       12.77        7.17      4.55 o 
  -6   6  13        0.02       -3.50      3.75 o 
  -5   6  13       15.02        9.73      3.80 o 
  -4   6  13        6.43       13.51      5.68 o 
  -3   6  13        0.11        2.81      3.49 o 
  -2   6  13      115.91      110.45      7.46 o 
  -1   6  13        0.04       -3.19      3.19 o 
   0   6  13       94.79      101.41      5.72 o 
   1   6  13       41.06       41.24      4.34 o 
   2   6  13      218.55      215.01     12.09 o 
   3   6  13       44.63       41.31      4.73 o 
   4   6  13       96.48       87.98      7.45 o 
   5   6  13       21.67       27.27      6.39 o 
   6   6  13        1.58       -5.72      6.32 o 
  -8   7  13        4.56        0.86      5.05 o 
  -7   7  13       80.48       75.91     12.05 o 
  -6   7  13       10.83        8.29      6.27 o 
  -5   7  13        9.47        8.92      4.10 o 
  -4   7  13      215.46      188.41     10.57 o 
  -3   7  13       38.43       38.71      8.79 o 
  -2   7  13       36.77       41.26      5.14 o 
  -1   7  13       38.99       37.86      4.57 o 
   0   7  13       34.10       35.46      4.87 o 
   1   7  13        9.28        9.55      4.10 o 
   2   7  13       30.80       23.67      4.53 o 
   3   7  13       55.06       58.74     10.25 o 
   4   7  13        0.76        0.34      5.29 o 
   5   7  13       12.96       -1.60      5.97 o 
   6   7  13        1.78        7.33      6.49 o 
  -8   8  13        6.42       28.85     12.21 o 
  -7   8  13       88.51      106.58      7.33 o 
  -6   8  13       84.39       98.38     11.99 o 
  -5   8  13       50.33       41.89      5.30 o 
  -4   8  13       14.00       14.98      7.21 o 
  -3   8  13      221.89      210.79     11.75 o 
  -2   8  13      540.22      543.02     14.16 o 
  -1   8  13      200.01      211.03      7.97 o 
   0   8  13        9.06        5.07      4.14 o 
   1   8  13       35.93       40.89      5.11 o 
   2   8  13      249.50      233.21     10.01 o 
   3   8  13       16.65       20.65      5.97 o 
   4   8  13       31.68       41.41      5.87 o 
   5   8  13      180.94      212.49     11.20 o 
  -7   9  13       17.16       12.02      5.67 o 
  -6   9  13       55.84       68.43      7.63 o 
  -5   9  13        2.60        6.67      4.90 o 
  -4   9  13        0.01       -6.00      6.00 o 
  -3   9  13       31.35       31.94      7.58 o 
  -2   9  13       41.02       33.97      7.85 o 
  -1   9  13      104.32       92.97      6.30 o 
   0   9  13        4.70        8.31      4.53 o 
   1   9  13      159.65      159.19      7.78 o 
   2   9  13        6.81        6.39      4.68 o 
   3   9  13        0.23        6.80      5.08 o 
   4   9  13       40.31       58.07      6.50 o 
  -6  10  13       27.77        9.43     10.54 o 
  -5  10  13        9.31       21.85      5.88 o 
  -4  10  13        5.43       -0.71      8.32 o 
  -3  10  13        3.48       14.42      7.25 o 
  -2  10  13        9.23       10.28      6.28 o 
  -1  10  13       26.21       39.15      6.65 o 
   0  10  13        6.17        7.19      4.86 o 
   1  10  13        0.08       -0.20      7.45 o 
   2  10  13        6.84       13.35      7.92 o 
   3  10  13        7.57       -2.62      6.76 o 
  -4  11  13        0.15       -3.37      9.16 o 
  -3  11  13       13.69       22.68      8.13 o 
  -2  11  13       10.58       16.14      8.12 o 
  -1  11  13       45.40       48.78      6.19 o 
   0  11  13       25.04       20.00      6.59 o 
   1  11  13        8.95       10.45      6.44 o 
 -10   0  14        1.35        5.58      5.14 o 
  -9   0  14       98.68      109.76      7.61 o 
  -8   0  14        1.70        1.79      4.68 o 
  -7   0  14        3.12        0.85      3.99 o 
  -6   0  14     1208.36     1160.65     28.90 o 
  -5   0  14        4.48        4.90      2.71 o 
  -4   0  14        1.41        2.65      1.79 o 
  -3   0  14     1896.63     2074.05     33.24 o 
  -2   0  14      120.10      135.59      4.79 o 
  -1   0  14      472.39      401.94      6.15 o 
   0   0  14        1.67        0.98      2.20 o 
   1   0  14      219.77      233.58      6.71 o 
   2   0  14      160.12      187.00      6.68 o 
   3   0  14      105.36      100.35      5.96 o 
   4   0  14       45.23       53.97      5.19 o 
   5   0  14      420.89      398.39     12.05 o 
   6   0  14        9.49       30.51     11.10 o 
   7   0  14      118.23      145.36     16.64 o 
 -10   1  14        3.16        1.36      3.56 o 
  -9   1  14       18.12       27.43      3.70 o 
  -8   1  14      150.14      145.96      5.37 o 
  -7   1  14       57.39       53.76      3.43 o 
  -6   1  14      109.99      104.49      3.60 o 
  -5   1  14       67.89       56.86      3.13 o 
  -4   1  14      165.46      173.51      4.22 o 
  -3   1  14       15.06       12.85      2.54 o 
  -2   1  14       14.23        8.12      2.56 o 
  -1   1  14        1.66        4.14      3.20 o 
   0   1  14        8.63        6.61      1.62 o 
   1   1  14      116.35      132.72      4.34 o 
   2   1  14       75.05       79.37      3.84 o 
   3   1  14       75.80       78.81      6.66 o 
   4   1  14      106.75      102.01      5.03 o 
   5   1  14       89.80       89.83      8.17 o 
   6   1  14       19.42       21.16      5.74 o 
   7   1  14      128.63      131.82     11.18 o 
 -10   2  14        0.93       -2.21      3.45 o 
  -9   2  14       74.92       79.53      6.32 o 
  -8   2  14      352.90      340.59      7.70 o 
  -7   2  14       49.26       40.94      3.01 o 
  -6   2  14      777.09      729.29     13.15 o 
  -5   2  14       46.17       50.89      4.08 o 
  -4   2  14       21.99       22.42      4.63 o 
  -3   2  14        0.55        0.76      3.05 o 
  -2   2  14       22.51       22.20      3.35 o 
  -1   2  14      333.57      325.61      9.82 o 
   0   2  14      103.35      110.21      2.80 o 
   1   2  14       36.75       41.02      2.69 o 
   2   2  14       12.45        9.99      3.09 o 
   3   2  14        3.78        2.25      3.31 o 
   4   2  14       40.87       41.22      4.57 o 
   5   2  14        6.99        9.39     13.20 o 
   6   2  14      228.56      215.88     10.01 o 
   7   2  14        5.61       14.70      9.71 o 
 -10   3  14        2.41       -3.37      3.67 o 
  -9   3  14        4.50        3.45      3.20 o 
  -8   3  14       60.97       59.13      5.04 o 
  -7   3  14      348.73      309.54     15.29 o 
  -6   3  14       71.96       71.55      4.81 o 
  -5   3  14      571.08      512.93     10.61 o 
  -4   3  14       72.65       99.26      6.28 o 
  -3   3  14       56.46       60.86      9.99 o 
  -2   3  14       62.97       69.21      5.49 o 
  -1   3  14       79.38      101.40     10.54 o 
   0   3  14       16.69       20.25      3.37 o 
   1   3  14       95.73       99.29      4.21 o 
   2   3  14        6.30        7.90      3.52 o 
   3   3  14      255.45      283.95      8.21 o 
   4   3  14       85.79       83.98      5.54 o 
   5   3  14      608.33      595.12     16.00 o 
   6   3  14       18.29        7.12      5.43 o 
   7   3  14      253.17      253.67     14.85 o 
  -9   4  14       46.51       45.30      6.89 o 
  -8   4  14      799.62      808.14     17.77 o 
  -7   4  14      342.37      325.52      9.71 o 
  -6   4  14       63.83       60.53      4.50 o 
  -5   4  14      136.82      133.61      5.02 o 
  -4   4  14        0.70       -2.77      4.32 o 
  -3   4  14        4.58        2.63      4.50 o 
  -2   4  14       34.69       36.85      5.29 o 
  -1   4  14      137.57      129.12      7.45 o 
   0   4  14      152.82      158.50      8.07 o 
   1   4  14       78.80       76.53      5.05 o 
   2   4  14        0.50       -3.14      3.14 o 
   3   4  14      202.03      207.87     10.12 o 
   4   4  14       57.76       51.05      6.02 o 
   5   4  14       42.36       43.15      6.58 o 
   6   4  14       99.53      102.57     12.01 o 
   7   4  14        0.00        7.49     10.26 o 
  -9   5  14       45.87       50.52      6.81 o 
  -8   5  14        3.50        4.16      7.91 o 
  -7   5  14      112.71      101.47      6.36 o 
  -6   5  14        2.68       -3.35      3.35 o 
  -5   5  14       35.27       27.85      3.54 o 
  -4   5  14      135.85      132.81      8.04 o 
  -3   5  14        5.03       -2.22      4.71 o 
  -2   5  14      163.95      146.42      8.24 o 
  -1   5  14       59.10       56.48      5.43 o 
   0   5  14       90.07       98.77      6.22 o 
   1   5  14       23.87       22.31      3.56 o 
   2   5  14        0.66       -2.25      4.22 o 
   3   5  14       62.06       70.56      6.60 o 
   4   5  14       34.38       31.46      6.37 o 
   5   5  14       36.15       39.90      6.56 o 
   6   5  14        3.77        3.65      5.83 o 
  -9   6  14       28.65       20.69      5.71 o 
  -8   6  14        0.32       -2.88      4.71 o 
  -7   6  14        0.13        3.05      4.36 o 
  -6   6  14        0.23       -3.69      3.69 o 
  -5   6  14       22.17       25.54      3.86 o 
  -4   6  14        0.38        7.21      5.49 o 
  -3   6  14        1.20        0.64      5.05 o 
  -2   6  14        0.25        1.69      4.89 o 
  -1   6  14       83.05       80.16      6.19 o 
   0   6  14        9.61       14.82      4.09 o 
   1   6  14       41.60       34.55      4.34 o 
   2   6  14      211.42      213.05     14.78 o 
   3   6  14       14.92       14.94      5.65 o 
   4   6  14        0.42       -4.01      5.31 o 
   5   6  14        7.73        4.52      5.91 o 
   6   6  14        0.12       -1.80      8.21 o 
  -8   7  14       41.57       50.33      8.33 o 
  -7   7  14        0.78        1.77      4.64 o 
  -6   7  14       30.08       36.34      5.08 o 
  -5   7  14       32.82       39.78      7.75 o 
  -4   7  14        2.11       -1.39      5.88 o 
  -3   7  14        0.01       -0.28      5.49 o 
  -2   7  14      199.36      207.24     10.98 o 
  -1   7  14        3.93        5.10      4.86 o 
   0   7  14       54.99       51.99      6.19 o 
   1   7  14       78.39       61.19      6.51 o 
   2   7  14        7.43        8.04      5.43 o 
   3   7  14        7.75       11.46      5.65 o 
   4   7  14       40.66       35.92      6.80 o 
   5   7  14        0.91       -0.11      5.97 o 
  -7   8  14      135.12      156.01      8.32 o 
  -6   8  14        0.96       -4.15      4.49 o 
  -5   8  14        6.51        4.27      4.50 o 
  -4   8  14       17.57       20.23      6.63 o 
  -3   8  14       63.32       65.08      8.24 o 
  -2   8  14        9.33       10.66      6.46 o 
  -1   8  14       82.16       87.38      7.35 o 
   0   8  14        0.68       -4.86      4.86 o 
   1   8  14        5.17        3.18      5.33 o 
   2   8  14       10.96       10.50      5.75 o 
   3   8  14       18.20       20.59      6.39 o 
   4   8  14        2.05        6.37      6.39 o 
   5   8  14        9.09       20.53     12.21 o 
  -6   9  14        1.73        0.54      4.97 o 
  -5   9  14        1.12       -1.30      4.70 o 
  -4   9  14       83.35       95.61     12.48 o 
  -3   9  14        5.34        5.83      6.93 o 
  -2   9  14      335.58      345.84     12.52 o 
  -1   9  14        8.83        2.49      5.53 o 
   0   9  14        6.60        5.66      5.51 o 
   1   9  14       88.18       85.20     10.01 o 
   2   9  14       14.19       18.46      6.28 o 
   3   9  14        5.48       10.19      6.07 o 
   4   9  14        0.04        7.50      6.12 o 
  -5  10  14        3.95        7.24      5.30 o 
  -4  10  14        2.96       19.08     16.64 o 
  -3  10  14       14.28       23.41      8.21 o 
  -2  10  14        1.44       -0.69      5.71 o 
  -1  10  14        0.00        1.09      5.96 o 
   0  10  14        8.60       -2.96      5.77 o 
   1  10  14        0.85        4.18      5.91 o 
   2  10  14        0.00       -5.79      5.79 o 
  -3  11  14        0.57       -6.33      6.33 o 
  -2  11  14      116.37      136.05      9.71 o 
  -1  11  14       13.32       24.68      8.04 o 
   0  11  14        0.06        1.95      6.19 o 
 -10   1  15        5.78        6.85      3.58 o 
  -9   1  15       52.66       56.14      4.11 o 
  -8   1  15       76.80       68.92      3.94 o 
  -7   1  15      231.98      216.20      5.27 o 
  -6   1  15     1177.08     1145.93     20.95 o 
  -5   1  15      119.60      117.42      5.36 o 
  -4   1  15       34.32       36.78      2.33 o 
  -3   1  15      638.39      637.46     11.57 o 
  -2   1  15      169.20      170.63      5.06 o 
  -1   1  15       14.26       16.77      2.54 o 
   0   1  15        0.97        3.07      2.00 o 
   1   1  15       20.21       19.85      3.92 o 
   2   1  15      182.22      171.13      5.79 o 
   3   1  15        6.66        7.71      3.36 o 
   4   1  15        8.47        7.72      3.81 o 
   5   1  15      134.25      120.80      9.97 o 
   6   1  15       44.48       60.55      8.22 o 
   7   1  15        0.14        9.99      9.99 o 
 -10   2  15       14.56       11.36      4.22 o 
  -9   2  15        1.31       -2.92      2.92 o 
  -8   2  15        9.65       14.97      5.22 o 
  -7   2  15      211.64      208.61      7.04 o 
  -6   2  15        0.38       -2.87      2.87 o 
  -5   2  15      273.84      262.84      6.37 o 
  -4   2  15       26.85       32.27      4.10 o 
  -3   2  15       19.00       18.75      3.23 o 
  -2   2  15      123.23      126.58      5.50 o 
  -1   2  15       33.20       33.23      3.24 o 
   0   2  15       89.76       98.50      3.54 o 
   1   2  15       21.77       21.41      3.07 o 
   2   2  15        2.03        5.79      3.14 o 
   3   2  15       46.02       47.27      4.34 o 
   4   2  15       35.86       39.65      4.56 o 
   5   2  15        0.07       -3.12      4.86 o 
   6   2  15        8.50       17.02      6.16 o 
   7   2  15       64.25       50.30      9.16 o 
 -10   3  15       22.91       19.40      5.98 o 
  -9   3  15       68.60       70.14      5.69 o 
  -8   3  15       30.36       28.23      4.40 o 
  -7   3  15       31.13       35.34      4.84 o 
  -6   3  15       39.94       44.95      4.96 o 
  -5   3  15      129.35      143.85      4.82 o 
  -4   3  15       74.77       78.12      6.28 o 
  -3   3  15      124.73      121.59      6.67 o 
  -2   3  15       84.39       83.52      5.88 o 
  -1   3  15      188.36      174.35      5.99 o 
   0   3  15       16.98       19.92      2.50 o 
   1   3  15      140.97      151.92      4.85 o 
   2   3  15        3.89        4.99      3.30 o 
   3   3  15       16.93       12.56      4.16 o 
   4   3  15       20.72       27.71      5.93 o 
   5   3  15        2.67        2.32      5.19 o 
   6   3  15       20.89       17.01      6.07 o 
  -9   4  15       58.06       54.94      6.12 o 
  -8   4  15      920.46      956.79     20.02 o 
  -7   4  15      184.35      181.72      7.51 o 
  -6   4  15       53.97       61.53      4.56 o 
  -5   4  15       54.68       67.67      6.46 o 
  -4   4  15       14.19        5.55      4.71 o 
  -3   4  15       25.66       19.77      6.66 o 
  -2   4  15        6.45       -1.45      4.11 o 
  -1   4  15        1.83       -3.49      3.49 o 
   0   4  15      144.94      140.42      8.49 o 
   1   4  15        3.85        6.69      2.66 o 
   2   4  15       40.51       40.22      4.28 o 
   3   4  15     1398.30     1334.95     34.70 o 
   4   4  15        1.26       -1.07      5.10 o 
   5   4  15       15.84       14.96      5.83 o 
   6   4  15       10.55        8.57      5.97 o 
  -9   5  15       22.19       22.97      6.33 o 
  -8   5  15        1.59        5.93      4.49 o 
  -7   5  15       15.18       14.50      6.52 o 
  -6   5  15      102.39       93.39     10.64 o 
  -5   5  15        3.74        1.49      5.05 o 
  -4   5  15       57.49       50.25      6.46 o 
  -3   5  15      110.08       94.95      7.45 o 
  -2   5  15       68.01       59.81      7.21 o 
  -1   5  15       93.96       92.92      6.09 o 
   0   5  15      111.91      122.73      8.09 o 
   1   5  15       32.85       33.70      3.41 o 
   2   5  15        4.67        6.17      3.77 o 
   3   5  15        0.47        0.97      5.10 o 
   4   5  15       27.97       28.20      6.02 o 
   5   5  15        1.15        7.18      5.65 o 
   6   5  15        1.79        3.22      6.04 o 
  -8   6  15       33.30       36.59      5.78 o 
  -7   6  15        1.56       -4.04      4.04 o 
  -6   6  15        0.48       -3.50      3.50 o 
  -5   6  15       87.70       81.53      8.04 o 
  -4   6  15       27.29       13.98     10.82 o 
  -3   6  15        1.68       -1.94      4.71 o 
  -2   6  15        7.40       -2.13      6.10 o 
  -1   6  15       36.95       29.91      5.37 o 
   0   6  15        0.57       -3.50      3.50 o 
   1   6  15        9.14        8.44      4.78 o 
   2   6  15       36.23       39.30      7.61 o 
   3   6  15        0.21       -2.03      5.13 o 
   4   6  15      129.47      143.36      9.26 o 
   5   6  15        2.67        2.53      5.97 o 
  -8   7  15        1.21        1.17      6.03 o 
  -7   7  15       35.40       41.96      6.85 o 
  -6   7  15       33.02       34.26      5.59 o 
  -5   7  15       20.65       14.81      4.93 o 
  -4   7  15       20.56       29.59      6.86 o 
  -3   7  15      115.70      100.94      8.82 o 
  -2   7  15       40.03       34.94      6.67 o 
  -1   7  15      190.28      206.49     11.35 o 
   0   7  15        0.03       -4.22      4.64 o 
   1   7  15        0.99       -0.20      4.64 o 
   2   7  15        0.96       -3.61      5.33 o 
   3   7  15        4.27       -0.94      5.83 o 
   4   7  15       11.56       13.43      6.23 o 
   5   7  15        4.12        4.81      6.71 o 
  -7   8  15        0.44        3.60      8.17 o 
  -6   8  15      202.39      232.85      9.28 o 
  -5   8  15       19.90       19.72      4.67 o 
  -4   8  15        0.68       -0.30      6.39 o 
  -3   8  15      193.90      177.28     10.96 o 
  -2   8  15      277.98      270.26     13.10 o 
  -1   8  15      175.21      173.15     10.19 o 
   0   8  15       23.08       28.76      7.47 o 
   1   8  15      106.04       90.79      7.44 o 
   2   8  15       27.22       31.67      6.56 o 
   3   8  15        0.78       -0.87      6.07 o 
   4   8  15        9.16        7.35      6.34 o 
  -6   9  15        2.65       -4.97      4.97 o 
  -5   9  15       91.91      108.51      7.51 o 
  -4   9  15       39.40       47.02      8.60 o 
  -3   9  15       20.07       21.64      7.45 o 
  -2   9  15       46.03       57.51     11.85 o 
  -1   9  15       53.85       51.58      6.76 o 
   0   9  15       41.29       50.83      7.12 o 
   1   9  15        6.89       16.19      6.26 o 
   2   9  15        8.57       17.66      6.67 o 
   3   9  15        7.25        0.14      6.07 o 
  -5  10  15       35.35       27.99      5.92 o 
  -4  10  15       11.03        6.38     10.26 o 
  -3  10  15        0.17       -0.90      7.25 o 
  -2  10  15        8.32        2.51      6.26 o 
  -1  10  15        0.01        8.83      6.19 o 
   0  10  15        0.27        5.70      5.91 o 
   1  10  15       41.43       44.25      7.55 o 
   2  10  15       22.98       26.41      7.09 o 
  -2  11  15       13.14       13.38      6.80 o 
  -1  11  15        4.80        6.99      6.48 o 
 -10   0  16       89.56       86.34      6.77 o 
  -9   0  16        1.53        5.31      4.37 o 
  -8   0  16       44.81       40.87      4.84 o 
  -7   0  16       43.35       39.04      4.21 o 
  -6   0  16      128.05      131.13      6.23 o 
  -5   0  16       23.99       25.78      6.93 o 
  -4   0  16     4827.64     4665.76     91.89 o 
  -3   0  16      616.15      599.71     15.19 o 
  -2   0  16     3581.63     3564.96     70.32 o 
  -1   0  16        7.82        7.88      3.69 o 
   0   0  16        0.73       -2.66      2.66 o 
   1   0  16      470.93      453.08     14.15 o 
   2   0  16       93.64       99.21      7.77 o 
   3   0  16       23.46       27.58      5.29 o 
   4   0  16       60.61       52.96      7.49 o 
   5   0  16       28.82       18.56      6.07 o 
   6   0  16       13.02        3.33      8.88 o 
 -10   1  16       18.64       15.20      3.63 o 
  -9   1  16        0.01       -2.88      2.88 o 
  -8   1  16       89.81       94.65      4.13 o 
  -7   1  16       57.33       61.34      4.02 o 
  -6   1  16      253.66      230.20      6.14 o 
  -5   1  16      663.61      632.19     10.38 o 
  -4   1  16      741.67      713.67     10.76 o 
  -3   1  16     1798.70     1769.73     26.72 o 
  -2   1  16       55.11       60.47      4.73 o 
  -1   1  16      154.70      159.27      4.16 o 
   0   1  16        0.08       -0.27      2.25 o 
   1   1  16        2.52        0.91      2.78 o 
   2   1  16       56.96       54.23      4.13 o 
   3   1  16        3.85        3.80      3.49 o 
   4   1  16        1.23       -1.91      3.79 o 
   5   1  16       83.33       88.74      6.94 o 
   6   1  16       15.43       15.81      6.67 o 
 -10   2  16        3.57       -2.42      3.96 o 
  -9   2  16        0.28        4.55      3.79 o 
  -8   2  16       14.17       15.18      3.77 o 
  -7   2  16      222.47      207.36      6.42 o 
  -6   2  16        6.54        1.64      3.52 o 
  -5   2  16      708.74      645.78     11.46 o 
  -4   2  16        2.90       -1.65      2.97 o 
  -3   2  16       42.27       47.18      4.01 o 
  -2   2  16      174.74      165.40      6.32 o 
  -1   2  16        2.26       -0.96      2.86 o 
   0   2  16        9.96       12.85      3.06 o 
   1   2  16       12.19       19.01      3.28 o 
   2   2  16        9.31        7.59      3.27 o 
   3   2  16       34.31       36.81      5.04 o 
   4   2  16        4.31        0.81      4.00 o 
   5   2  16       22.49       24.68      4.85 o 
   6   2  16        1.56        1.90      9.21 o 
  -9   3  16        5.06        4.15      6.17 o 
  -8   3  16       14.26       16.17      4.64 o 
  -7   3  16      104.86       99.94      5.30 o 
  -6   3  16     1185.52     1125.70     18.76 o 
  -5   3  16      361.60      354.13     13.32 o 
  -4   3  16      374.03      334.32     10.98 o 
  -3   3  16        0.76       -3.71      3.71 o 
  -2   3  16      265.47      273.44      9.81 o 
  -1   3  16        0.37        3.32      3.08 o 
   0   3  16       48.22       51.45      4.90 o 
   1   3  16       27.58       35.53      4.39 o 
   2   3  16      299.46      316.88      8.44 o 
   3   3  16        6.93        4.53      3.71 o 
   4   3  16        9.63        8.26      4.12 o 
   5   3  16       34.30       37.73      6.28 o 
   6   3  16        5.73       13.15      6.16 o 
  -9   4  16       25.67       30.30      5.53 o 
  -8   4  16        1.02        1.00      5.26 o 
  -7   4  16       16.84       17.86      4.02 o 
  -6   4  16       24.76       30.06      3.81 o 
  -5   4  16      119.87       86.73      6.86 o 
  -4   4  16      221.07      193.54      9.21 o 
  -3   4  16       62.61       60.15      6.10 o 
  -2   4  16      129.26      114.51      7.06 o 
  -1   4  16       94.28      112.20      9.44 o 
   0   4  16        0.59        0.17      2.15 o 
   1   4  16        0.06        2.42      2.70 o 
   2   4  16       28.84       37.01      5.77 o 
   3   4  16      222.45      206.07      7.48 o 
   4   4  16       97.84       77.36      7.28 o 
   5   4  16        0.30       -1.67      6.15 o 
   6   4  16        0.38        6.15      6.16 o 
  -9   5  16       12.23       -0.31      4.97 o 
  -8   5  16       76.18       80.96      6.37 o 
  -7   5  16       40.55       42.05      5.11 o 
  -6   5  16        4.38        7.21      5.10 o 
  -5   5  16      504.81      460.05     15.30 o 
  -4   5  16        0.19        3.49      5.29 o 
  -3   5  16       76.41       51.26      6.28 o 
  -2   5  16        0.00       -4.50      4.50 o 
  -1   5  16      282.16      283.70     17.05 o 
   0   5  16        1.36        1.34      2.96 o 
   1   5  16        0.95       -2.12      3.84 o 
   2   5  16        0.43       -3.67      3.67 o 
   3   5  16      424.75      442.14     13.45 o 
   4   5  16        3.06       -0.40      5.43 o 
   5   5  16       27.17       22.93      6.23 o 
   6   5  16       16.90       31.07     12.21 o 
  -8   6  16       29.12       46.99     14.74 o 
  -7   6  16       16.58       12.40      4.71 o 
  -6   6  16       48.85       49.32      4.90 o 
  -5   6  16       59.40       44.98      6.86 o 
  -4   6  16      380.10      350.36     13.73 o 
  -3   6  16       40.42       35.55      7.77 o 
  -2   6  16       19.33       16.09      5.49 o 
  -1   6  16        0.78       -1.13      4.61 o 
   0   6  16        4.58        4.75      3.44 o 
   1   6  16        1.59        4.43      4.78 o 
   2   6  16        0.91        7.21      5.07 o 
   3   6  16        1.92        3.60      5.20 o 
   4   6  16       10.97       18.80      6.28 o 
   5   6  16        0.46       -2.07      5.69 o 
  -8   7  16        9.56       25.60      5.58 o 
  -7   7  16       24.55       36.04      5.52 o 
  -6   7  16        9.75       17.09      4.68 o 
  -5   7  16      175.23      183.13     10.96 o 
  -4   7  16       48.85       49.49      7.64 o 
  -3   7  16      111.85      140.31      9.61 o 
  -2   7  16       39.04       35.82      7.25 o 
  -1   7  16       82.15       90.60      7.03 o 
   0   7  16        1.87       -3.04      4.94 o 
   1   7  16       36.18       32.00      6.76 o 
   2   7  16        7.64        6.48      5.97 o 
   3   7  16        0.00        1.87      5.83 o 
   4   7  16        0.56        8.19      6.39 o 
  -7   8  16        3.91        1.09      4.96 o 
  -6   8  16       11.42        9.39      4.83 o 
  -5   8  16        0.74        5.65      4.27 o 
  -4   8  16       18.47       15.50      6.79 o 
  -3   8  16       18.82       26.75      7.42 o 
  -2   8  16       32.71       29.49      6.29 o 
  -1   8  16        6.29        1.19     10.18 o 
   0   8  16        4.62        5.44      5.78 o 
   1   8  16       10.69        0.64      5.43 o 
   2   8  16       27.54       25.94      6.71 o 
   3   8  16        0.20       -1.95      5.87 o 
   4   8  16        1.66       -6.23      6.23 o 
  -6   9  16       14.69       16.60      5.52 o 
  -5   9  16        0.02       -3.14      4.70 o 
  -4   9  16       19.26       26.25      8.04 o 
  -3   9  16      286.17      276.62     13.71 o 
  -2   9  16      172.10      184.16      9.89 o 
  -1   9  16        2.77        9.73      5.77 o 
   0   9  16       28.11       25.02      6.76 o 
   1   9  16       42.78       36.72      7.15 o 
   2   9  16       42.93       30.56      7.01 o 
   3   9  16        0.01       -1.89      6.26 o 
  -4  10  16       15.12       22.22      8.43 o 
  -3  10  16        6.53       14.19      8.04 o 
  -2  10  16        4.28       -4.39      6.42 o 
  -1  10  16        1.59       -3.07      6.07 o 
   0  10  16       36.96       33.27      7.20 o 
   1  10  16        1.44        5.77      7.11 o 
 -10   1  17        7.57       13.36      5.12 o 
  -9   1  17        1.39        6.36      3.71 o 
  -8   1  17       10.40        8.30      3.39 o 
  -7   1  17      158.59      149.82      5.94 o 
  -6   1  17        0.21        3.91      2.75 o 
  -5   1  17      675.79      677.16     10.89 o 
  -4   1  17      155.58      152.29      4.35 o 
  -3   1  17       40.56       46.44      5.64 o 
  -2   1  17       27.07       24.10      3.00 o 
  -1   1  17        7.88        3.69      2.21 o 
   0   1  17       75.81       81.56      6.93 o 
   1   1  17      138.16      131.91      8.27 o 
   2   1  17        0.57        5.03      3.49 o 
   3   1  17       36.68       40.97      6.13 o 
   4   1  17        9.21        4.96      4.98 o 
   5   1  17       54.86       47.30      7.81 o 
   6   1  17        8.22        3.14      6.46 o 
  -9   2  17        1.32       -1.32      3.67 o 
  -8   2  17        0.91        8.10      3.56 o 
  -7   2  17      157.78      154.66      5.74 o 
  -6   2  17       96.77       90.19      5.30 o 
  -5   2  17      167.80      165.45      4.76 o 
  -4   2  17      616.31      592.82     11.87 o 
  -3   2  17      511.57      489.71     11.42 o 
  -2   2  17        2.36        4.03      3.21 o 
  -1   2  17      409.70      421.01     11.21 o 
   0   2  17       10.01        8.71      2.66 o 
   1   2  17       23.03       30.77      4.56 o 
   2   2  17        9.22       13.71      3.62 o 
   3   2  17        2.91        4.81      4.16 o 
   4   2  17       96.94       86.39      6.51 o 
   5   2  17        6.92        6.83      4.99 o 
   6   2  17        9.33       13.98      7.03 o 
  -9   3  17        7.70        7.13      3.97 o 
  -8   3  17       63.01       68.74      6.25 o 
  -7   3  17       11.93       14.63      3.69 o 
  -6   3  17       23.30       32.76      3.90 o 
  -5   3  17        2.91        3.55      7.77 o 
  -4   3  17        2.44        3.70      4.11 o 
  -3   3  17      120.89      115.53      6.63 o 
  -2   3  17        9.93        9.26      3.68 o 
  -1   3  17        0.20        1.75      3.32 o 
   0   3  17        0.17        1.99      2.39 o 
   1   3  17      140.67      130.67      4.82 o 
   2   3  17        9.98        5.03      3.55 o 
   3   3  17      199.83      197.06      8.73 o 
   4   3  17        0.54       -3.88      3.88 o 
   5   3  17       22.03       15.49      6.29 o 
   6   3  17        7.13        4.34     11.10 o 
  -9   4  17       94.77       88.76      6.80 o 
  -8   4  17       30.28       31.40      5.21 o 
  -7   4  17        4.34        7.14      3.89 o 
  -6   4  17       11.16        4.71      3.40 o 
  -5   4  17        1.79        5.83      5.10 o 
  -4   4  17       22.38        9.69     11.10 o 
  -3   4  17      253.11      194.02      9.21 o 
  -2   4  17        4.14        1.33      4.50 o 
  -1   4  17      354.09      385.67      9.59 o 
   0   4  17       21.24       15.48      2.76 o 
   1   4  17        0.10        1.00      3.22 o 
   2   4  17      112.43      116.56      5.88 o 
   3   4  17        3.67       -3.47      3.88 o 
   4   4  17        3.89        4.47      5.39 o 
   5   4  17       15.30       13.62      5.87 o 
  -9   5  17       10.14        8.27      5.63 o 
  -8   5  17       53.25       61.88     12.89 o 
  -7   5  17        3.39        2.76      4.83 o 
  -6   5  17        0.02       -2.31      3.44 o 
  -5   5  17       73.24       60.37     12.48 o 
  -4   5  17      271.52      251.34     11.18 o 
  -3   5  17       55.12       58.34      6.46 o 
  -2   5  17      235.32      190.92     16.64 o 
  -1   5  17       10.67       11.34      4.46 o 
   0   5  17        0.34        1.92      2.51 o 
   1   5  17       92.81       89.98      5.21 o 
   2   5  17      171.50      175.48      8.81 o 
   3   5  17       92.99       93.29      9.30 o 
   4   5  17       36.91       34.26      6.68 o 
   5   5  17        1.99        3.59      7.91 o 
  -8   6  17        0.08        2.10      4.70 o 
  -7   6  17       50.60       46.72      5.25 o 
  -6   6  17       14.11        9.35      5.60 o 
  -5   6  17        0.56       12.21      6.28 o 
  -4   6  17        0.38        0.13      5.68 o 
  -3   6  17       24.32       28.35      6.93 o 
  -2   6  17       19.98       14.29      5.68 o 
  -1   6  17        0.06       -1.99      4.67 o 
   0   6  17        9.21       10.37      3.52 o 
   1   6  17        7.21        3.17      3.92 o 
   2   6  17       23.17       24.74      5.94 o 
   3   6  17       52.74       53.64      7.20 o 
   4   6  17        0.65       -5.64      5.64 o 
   5   6  17        0.86        3.53      6.16 o 
  -7   7  17        4.31       11.63      4.90 o 
  -6   7  17        0.04        2.22      6.67 o 
  -5   7  17       66.05       63.49      8.04 o 
  -4   7  17        9.53        2.45      6.07 o 
  -3   7  17       20.32       20.06      8.88 o 
  -2   7  17        1.66       16.06      6.63 o 
  -1   7  17      158.40      159.12     15.40 o 
   0   7  17       30.22       26.66      5.69 o 
   1   7  17        6.07        1.73      6.29 o 
   2   7  17       13.89        8.06      9.22 o 
   3   7  17       66.71       75.87      9.19 o 
   4   7  17       25.58       21.39      8.44 o 
  -7   8  17       72.49       82.06      6.94 o 
  -6   8  17       66.91       84.63      9.42 o 
  -5   8  17        0.00       -6.24      6.24 o 
  -4   8  17       98.54       89.56     11.37 o 
  -3   8  17      707.92      735.99     22.55 o 
  -2   8  17        0.22       -5.14      5.14 o 
  -1   8  17        2.34        3.26      5.53 o 
   0   8  17       32.96       34.45      7.05 o 
   1   8  17       41.90       51.06      7.14 o 
   2   8  17        9.56       16.29      6.56 o 
   3   8  17       48.32       52.38      7.96 o 
  -5   9  17        8.16        7.72      7.58 o 
  -4   9  17       95.76      112.50     10.59 o 
  -3   9  17       46.55       50.24      8.43 o 
  -2   9  17        3.85        2.80      5.93 o 
  -1   9  17       16.70       14.18      6.30 o 
   0   9  17       24.15       23.20      6.57 o 
   1   9  17        5.68        8.14      6.39 o 
   2   9  17        2.51        6.14     11.37 o 
  -4  10  17        1.72        9.59      7.64 o 
  -3  10  17       71.34       95.46      8.96 o 
  -2  10  17       22.72       32.68      7.33 o 
  -1  10  17       58.26       56.40      7.76 o 
   0  10  17        0.60        7.01      6.75 o 
  -9   0  18        1.13        0.63      3.90 o 
  -8   0  18        0.16       -4.77      5.54 o 
  -7   0  18        4.85        2.59      5.03 o 
  -6   0  18       44.74       48.15      6.21 o 
  -5   0  18      257.89      229.49     12.76 o 
  -4   0  18      222.61      234.51      9.26 o 
  -3   0  18    11782.81    11840.37    224.89 o 
  -2   0  18     1175.25     1173.22     26.63 o 
  -1   0  18      686.49      690.17     22.19 o 
   0   0  18      376.60      381.70     16.09 o 
   1   0  18        4.93        3.50      3.59 o 
   2   0  18       46.63       62.02     11.37 o 
   3   0  18       68.87       65.49     10.26 o 
   4   0  18        0.17        1.11      7.77 o 
   5   0  18      159.45      173.65     15.53 o 
   6   0  18        5.06        4.99      9.99 o 
  -9   1  18        0.00        0.02      3.49 o 
  -8   1  18       31.38       36.40      3.99 o 
  -7   1  18       15.96       11.04      3.14 o 
  -6   1  18        0.02       -1.50      2.44 o 
  -5   1  18       11.51       10.01      2.27 o 
  -4   1  18      109.87      118.78      8.58 o 
  -3   1  18       38.41       39.86      2.70 o 
  -2   1  18      961.93      992.15     15.03 o 
  -1   1  18       20.00       16.98      4.80 o 
   0   1  18      552.60      552.77     11.27 o 
   1   1  18      110.47      107.22      6.57 o 
   2   1  18       15.67       16.08      4.31 o 
   3   1  18       17.18       18.68      4.48 o 
   4   1  18       21.85       24.32      5.10 o 
   5   1  18        4.05       11.16      5.23 o 
   6   1  18       27.37       20.02      9.71 o 
  -9   2  18        7.00        7.15      3.94 o 
  -8   2  18       65.50       68.13      4.84 o 
  -7   2  18        1.90        4.24      3.23 o 
  -6   2  18        2.88        0.47      3.71 o 
  -5   2  18      134.63      132.92      4.91 o 
  -4   2  18      117.32      124.34      5.38 o 
  -3   2  18       86.00       89.35      5.09 o 
  -2   2  18      470.28      475.09     13.25 o 
  -1   2  18      361.75      362.84      7.45 o 
   0   2  18      510.42      482.91     10.72 o 
   1   2  18        2.09        1.15      3.57 o 
   2   2  18       18.97       22.67      4.26 o 
   3   2  18      135.02      127.69      6.90 o 
   4   2  18        3.00        6.12      4.58 o 
   5   2  18        6.95        2.77      6.67 o 
   6   2  18        8.76       -4.39      6.24 o 
  -9   3  18      118.73       96.69      6.23 o 
  -8   3  18       31.31       33.52      4.28 o 
  -7   3  18       77.38       71.99      5.27 o 
  -6   3  18       67.58       60.43      6.53 o 
  -5   3  18       36.63       39.58      5.45 o 
  -4   3  18      396.40      372.17     22.19 o 
  -3   3  18      101.53      103.72      5.89 o 
  -2   3  18       11.14       10.98      3.83 o 
  -1   3  18     1288.39     1186.24     35.59 o 
   0   3  18       82.41       91.30      4.20 o 
   1   3  18       33.86       31.43      4.16 o 
   2   3  18       99.89       83.63      5.79 o 
   3   3  18       61.66       67.19      6.17 o 
   4   3  18       59.42       60.16      6.19 o 
   5   3  18       14.18       14.69      7.03 o 
  -9   4  18       60.79       51.77      6.02 o 
  -8   4  18       16.08       15.27      4.72 o 
  -7   4  18       46.84       51.14      4.97 o 
  -6   4  18       65.72       78.11      8.21 o 
  -5   4  18       61.68       73.11      6.86 o 
  -4   4  18       23.66       23.60      5.49 o 
  -3   4  18       27.87       16.35      5.05 o 
  -2   4  18       50.86       52.74      6.07 o 
  -1   4  18      339.48      283.21     10.97 o 
   0   4  18      194.09      187.68      5.76 o 
   1   4  18       32.89       34.38      3.98 o 
   2   4  18      174.10      152.56      6.58 o 
   3   4  18      156.17      169.34      7.37 o 
   4   4  18       60.50       75.41      7.44 o 
   5   4  18        0.64       -8.15      9.71 o 
  -8   5  18       22.35       21.87      5.04 o 
  -7   5  18       51.38       39.44      4.90 o 
  -6   5  18       55.99       49.62      6.86 o 
  -5   5  18       34.10       37.00      6.67 o 
  -4   5  18      305.70      249.97     13.04 o 
  -3   5  18       73.88       54.68      6.67 o 
  -2   5  18      474.51      382.58     13.53 o 
  -1   5  18      146.30      172.20     13.16 o 
   0   5  18        1.54        1.13      2.73 o 
   1   5  18       29.65       29.15      4.13 o 
   2   5  18      131.18      134.14      6.58 o 
   3   5  18       68.64       70.21      7.12 o 
   4   5  18        4.55       12.46      5.79 o 
   5   5  18        6.45        2.66      6.17 o 
  -8   6  18        0.17        5.52      4.90 o 
  -7   6  18       27.62       19.11      5.68 o 
  -6   6  18        8.40        3.12      6.24 o 
  -5   6  18       37.73       29.87      6.63 o 
  -4   6  18        2.95       -0.51      6.38 o 
  -3   6  18      145.02      112.01      8.43 o 
  -2   6  18       36.00       39.73      9.43 o 
  -1   6  18      285.66      284.89     13.66 o 
   0   6  18       31.24       30.47      4.01 o 
   1   6  18        1.10       -0.93      3.73 o 
   2   6  18        7.03        6.87      5.59 o 
   3   6  18        9.79       15.18      6.07 o 
   4   6  18        1.73        5.94      6.07 o 
  -7   7  18       17.80       26.82      5.30 o 
  -6   7  18       10.36       20.80      7.06 o 
  -5   7  18       52.06       45.97      7.85 o 
  -4   7  18       54.16       46.06      7.45 o 
  -3   7  18       11.53       18.03      6.67 o 
  -2   7  18       47.40       31.27      6.04 o 
  -1   7  18        1.29        3.43      5.39 o 
   0   7  18       43.90       55.68      9.33 o 
   1   7  18       11.22        8.80      5.72 o 
   2   7  18        9.82       10.75      5.83 o 
   3   7  18       61.78       57.11      9.42 o 
   4   7  18       14.55       13.32     11.10 o 
  -6   8  18        2.16       -6.28      6.28 o 
  -5   8  18        0.26       -3.14      6.24 o 
  -4   8  18       25.90       36.03      7.64 o 
  -3   8  18       43.33       60.60      8.43 o 
  -2   8  18       14.02       25.70      6.44 o 
  -1   8  18        3.45        3.48      5.59 o 
   0   8  18       22.50       33.09      6.67 o 
   1   8  18       51.53       68.44      7.63 o 
   2   8  18        8.70       -0.43      7.22 o 
   3   8  18        0.51        8.18      6.16 o 
  -5   9  18        7.48        6.66      7.64 o 
  -4   9  18      140.27      141.64     11.57 o 
  -3   9  18       29.50       29.00      8.04 o 
  -2   9  18        7.90        2.72      5.98 o 
  -1   9  18        0.00        3.19      5.96 o 
   0   9  18        8.68       10.60      7.60 o 
   1   9  18       10.53       12.69      7.21 o 
  -3  10  18        0.11        8.88     11.10 o 
  -2  10  18       11.03       17.51      6.81 o 
  -1  10  18       25.89       24.63      7.35 o 
  -9   1  19        6.69        2.59      3.56 o 
  -8   1  19        0.47        1.54      3.15 o 
  -7   1  19       39.94       38.15      3.40 o 
  -6   1  19       21.50       14.91      3.67 o 
  -5   1  19        0.00       -1.42      2.93 o 
  -4   1  19       22.60       22.89      6.09 o 
  -3   1  19        7.15        3.70      2.27 o 
  -2   1  19        0.45       -0.06      2.70 o 
  -1   1  19     1214.85     1244.33     19.70 o 
   0   1  19      537.13      535.46     11.26 o 
   1   1  19      111.83      107.79     11.28 o 
   2   1  19        1.27       -2.46      3.70 o 
   3   1  19        0.00       -1.11      6.28 o 
   4   1  19       46.98       41.74      5.75 o 
   5   1  19        9.42        4.00      5.10 o 
  -9   2  19       14.76       17.53      4.07 o 
  -8   2  19        0.13       -3.22      3.22 o 
  -7   2  19       31.03       32.85      3.77 o 
  -6   2  19        8.72        7.03      2.82 o 
  -5   2  19        8.89        7.79      3.33 o 
  -4   2  19       74.05       68.05      4.56 o 
  -3   2  19        2.54       -3.08      3.30 o 
  -2   2  19      678.15      700.85     14.85 o 
  -1   2  19       39.84       38.97      3.10 o 
   0   2  19       99.59      113.57      4.83 o 
   1   2  19      185.25      168.42      6.90 o 
   2   2  19       27.26       16.06      4.35 o 
   3   2  19       22.43       24.95      4.86 o 
   4   2  19        6.79       -1.76      4.54 o 
   5   2  19        9.51        9.70      5.33 o 
  -9   3  19       90.68       91.37      6.97 o 
  -8   3  19        4.75        3.13      3.89 o 
  -7   3  19       65.04       67.03      4.58 o 
  -6   3  19        0.02        0.00      2.95 o 
  -5   3  19        1.91        7.48      4.18 o 
  -4   3  19       32.16       28.92      4.51 o 
  -3   3  19      212.86      225.79      8.07 o 
  -2   3  19       52.97       57.89      5.05 o 
  -1   3  19      213.50      237.17     11.18 o 
   0   3  19        8.33       11.41      3.23 o 
   1   3  19      165.29      177.31      7.26 o 
   2   3  19      238.84      240.33     11.66 o 
   3   3  19       77.90       73.79      7.32 o 
   4   3  19       64.19       67.04      6.48 o 
   5   3  19        1.19       -6.07      6.07 o 
  -9   4  19       50.98       54.37     14.42 o 
  -8   4  19       19.49       22.82      7.47 o 
  -7   4  19        0.07       -0.89      3.63 o 
  -6   4  19       44.49       57.55      6.63 o 
  -5   4  19       58.39       54.75      6.39 o 
  -4   4  19       36.30       27.26      6.10 o 
  -3   4  19       31.37       27.63      6.93 o 
  -2   4  19       24.92       11.22      4.28 o 
  -1   4  19       59.27       59.32      9.29 o 
   0   4  19        2.14        5.58      3.15 o 
   1   4  19      234.57      226.18      8.16 o 
   2   4  19       83.18       84.48      7.49 o 
   3   4  19      355.78      356.30     11.80 o 
   4   4  19        1.78        9.45      6.46 o 
   5   4  19        3.19        2.77      6.67 o 
  -8   5  19       42.51       41.69      5.45 o 
  -7   5  19        3.21        4.73      4.02 o 
  -6   5  19       13.89       11.37      5.88 o 
  -5   5  19       28.01       16.27      5.85 o 
  -4   5  19       22.46       17.77      5.68 o 
  -3   5  19      104.80       64.87      7.25 o 
  -2   5  19       30.70       37.14      6.24 o 
  -1   5  19       95.89       89.63      6.68 o 
   0   5  19      105.15      101.08      4.91 o 
   1   5  19       77.57       75.69      6.07 o 
   2   5  19        3.21       -0.55      4.57 o 
   3   5  19       13.35       25.99      7.25 o 
   4   5  19       15.05       17.48      7.45 o 
  -8   6  19        9.96        5.55      9.99 o 
  -7   6  19       23.79       36.28      7.64 o 
  -6   6  19        0.34       -5.68      5.68 o 
  -5   6  19        0.86        7.05      6.07 o 
  -4   6  19        1.32        6.27     14.42 o 
  -3   6  19       15.19       12.32     10.82 o 
  -2   6  19        1.94        4.66      9.15 o 
  -1   6  19        8.76        3.00      6.72 o 
   0   6  19        5.54        9.24      4.24 o 
   1   6  19        2.65        2.22      3.93 o 
   2   6  19        0.23       -6.11      7.06 o 
   3   6  19       10.13        6.49      5.79 o 
   4   6  19        0.75       -3.89      5.98 o 
  -7   7  19       11.46       14.06      7.25 o 
  -6   7  19        5.76        3.82      6.46 o 
  -5   7  19       78.57       71.13      8.63 o 
  -4   7  19       20.91       17.54      6.46 o 
  -3   7  19        0.18        4.90      6.07 o 
  -2   7  19      100.68       94.34      7.60 o 
  -1   7  19       48.76       44.42      9.82 o 
   0   7  19        0.70        0.76      8.94 o 
   1   7  19       39.17       41.43      6.76 o 
   2   7  19        8.41        6.39      7.91 o 
   3   7  19       14.09       15.42      6.68 o 
  -6   8  19       18.74       13.04      7.45 o 
  -5   8  19        0.59       -4.81      6.46 o 
  -4   8  19       80.17       58.49     11.65 o 
  -3   8  19      121.58      127.59     10.39 o 
  -2   8  19       68.32       61.22      7.48 o 
  -1   8  19       11.54       24.21      6.56 o 
   0   8  19       41.51       29.96      6.88 o 
   1   8  19      168.53      183.35     10.40 o 
   2   8  19       22.12       11.28      6.88 o 
  -4   9  19       17.65       31.25      8.43 o 
  -3   9  19        8.82        5.76      6.48 o 
  -2   9  19       74.01       75.64      8.05 o 
  -1   9  19       59.26       82.22      8.52 o 
   0   9  19      126.82      127.01     10.60 o 
   1   9  19       61.33       57.14     13.32 o 
  -9   0  20        0.90        6.10      6.93 o 
  -8   0  20       13.31       17.42      6.46 o 
  -7   0  20      284.87      275.51     24.41 o 
  -6   0  20       56.36       45.15      9.15 o 
  -5   0  20      116.64      123.52      9.15 o 
  -4   0  20      458.96      433.17     26.08 o 
  -3   0  20      276.12      294.38     10.84 o 
  -2   0  20        0.32        7.43      4.70 o 
  -1   0  20       80.57       74.90      7.77 o 
   0   0  20      133.19      150.91     10.54 o 
   1   0  20      160.56      153.12     11.65 o 
   2   0  20      136.64      121.50     11.65 o 
   3   0  20       42.19       48.82      9.99 o 
   4   0  20       85.18       87.66     12.21 o 
   5   0  20       12.15        9.99      9.43 o 
  -9   1  20       11.58       18.01      4.96 o 
  -8   1  20        1.61       -3.76      3.92 o 
  -7   1  20       37.15       36.53      4.74 o 
  -6   1  20       57.30       58.74      4.68 o 
  -5   1  20      247.46      253.39     10.49 o 
  -4   1  20        8.68       11.99      3.76 o 
  -3   1  20        4.86        1.74      2.74 o 
  -2   1  20        9.87        7.20      3.30 o 
  -1   1  20      205.98      203.56     10.17 o 
   0   1  20        2.94        0.55      3.07 o 
   1   1  20        8.96        4.58      4.09 o 
   2   1  20       16.06        6.60      4.00 o 
   3   1  20      169.81      180.58      8.09 o 
   4   1  20        5.04       10.28      5.82 o 
   5   1  20       18.70        8.68      5.33 o 
  -9   2  20        1.21       -3.40      3.40 o 
  -8   2  20        3.11        5.06      3.55 o 
  -7   2  20        1.46        1.73      2.99 o 
  -6   2  20       20.61       20.69      3.46 o 
  -5   2  20       45.23       45.28      6.17 o 
  -4   2  20      164.10      161.21      9.62 o 
  -3   2  20      113.86      115.49      8.22 o 
  -2   2  20      105.16      108.10      5.61 o 
  -1   2  20      278.77      277.01      8.25 o 
   0   2  20      214.59      224.91      7.35 o 
   1   2  20      573.79      544.24     12.55 o 
   2   2  20        0.21       -1.17      4.03 o 
   3   2  20      104.85       92.77      6.48 o 
   4   2  20       14.63       15.07      5.29 o 
   5   2  20        0.17       -1.54      5.10 o 
  -9   3  20        0.33       -3.92      3.92 o 
  -8   3  20       10.35        1.67      6.00 o 
  -7   3  20        1.63        2.40      3.49 o 
  -6   3  20        0.17       -3.83      3.88 o 
  -5   3  20      110.20       91.52      5.91 o 
  -4   3  20        0.29       -3.44      3.79 o 
  -3   3  20      221.18      205.85     20.39 o 
  -2   3  20      369.90      326.33      9.83 o 
  -1   3  20        2.52        2.19      4.16 o 
   0   3  20     1195.09     1161.09     32.67 o 
   1   3  20       19.68       18.36      4.22 o 
   2   3  20      164.94      157.63      7.44 o 
   3   3  20      136.92      116.19      7.35 o 
   4   3  20        0.06       -2.46      4.67 o 
  -8   4  20       34.25       37.56      4.82 o 
  -7   4  20       20.79       14.40      4.24 o 
  -6   4  20       43.75       46.86      6.39 o 
  -5   4  20       45.60       40.80      6.24 o 
  -4   4  20        0.50        0.51      4.13 o 
  -3   4  20        0.71        4.94      4.22 o 
  -2   4  20       63.98       57.52      5.53 o 
  -1   4  20        7.13        9.26      4.64 o 
   0   4  20       44.65       58.93      4.26 o 
   1   4  20      542.88      534.02     13.05 o 
   2   4  20       75.67       91.48      6.52 o 
   3   4  20      139.79      145.84      8.06 o 
   4   4  20       45.66       38.98      7.82 o 
  -8   5  20       21.21       26.38      5.21 o 
  -7   5  20        0.84        0.27      6.07 o 
  -6   5  20        0.07       -2.62      5.45 o 
  -5   5  20        0.31       -0.83      5.49 o 
  -4   5  20        2.06        6.66      9.99 o 
  -3   5  20       24.49       33.87      6.24 o 
  -2   5  20      137.60      122.57     12.02 o 
  -1   5  20       41.84       43.78      5.96 o 
   0   5  20        3.11        7.04      3.80 o 
   1   5  20        0.13       -2.14      4.07 o 
   2   5  20      370.08      367.91     16.20 o 
   3   5  20        7.04        8.42      8.60 o 
   4   5  20        8.20        3.63      6.86 o 
  -7   6  20       14.06       10.05      6.86 o 
  -6   6  20        2.23        0.61      6.07 o 
  -5   6  20       11.99        9.99      6.28 o 
  -4   6  20       22.49       20.91      6.46 o 
  -3   6  20        0.47       -0.92      5.85 o 
  -2   6  20       56.33       40.06      7.19 o 
  -1   6  20        5.25        2.22      4.88 o 
   0   6  20        1.32       -1.51      3.75 o 
   1   6  20       41.39       43.37      5.45 o 
   2   6  20        1.60        7.72      6.86 o 
   3   6  20       32.03       41.40      8.88 o 
  -6   7  20        0.30       -4.99      6.28 o 
  -5   7  20       13.35        2.22      6.67 o 
  -4   7  20        9.80       -1.94      6.28 o 
  -3   7  20      147.46      142.52     10.35 o 
  -2   7  20       40.44       29.09      7.49 o 
  -1   7  20      149.02      180.56     11.38 o 
   0   7  20       30.37       23.07      9.71 o 
   1   7  20       42.23       52.05      8.63 o 
   2   7  20        0.58       -4.39      7.49 o 
  -5   8  20       22.40       34.98     12.48 o 
  -4   8  20       32.85       24.13      7.45 o 
  -3   8  20        1.08        6.36      9.71 o 
  -2   8  20       16.51        7.95     15.81 o 
  -1   8  20        0.01        0.40      5.98 o 
   0   8  20       42.62       30.39      7.03 o 
   1   8  20       20.03       23.17      6.99 o 
  -3   9  20      234.82      209.82     21.36 o 
  -2   9  20       68.65       78.20      8.41 o 
  -1   9  20        0.46        4.09      6.36 o 
  -9   1  21        7.25        1.02      4.76 o 
  -8   1  21       28.65       24.55      4.99 o 
  -7   1  21      103.05       99.73      6.97 o 
  -6   1  21       40.58       41.00      4.64 o 
  -5   1  21       53.06       48.83      4.21 o 
  -4   1  21      307.07      294.98      7.85 o 
  -3   1  21       13.28       14.28      7.23 o 
  -2   1  21       21.71       32.09      4.06 o 
  -1   1  21      172.82      194.43      8.13 o 
   0   1  21       63.92       58.52      5.55 o 
   1   1  21      409.15      363.29     10.49 o 
   2   1  21        2.02        3.62      4.07 o 
   3   1  21       40.22       42.67      7.31 o 
   4   1  21       68.11       65.23      6.58 o 
  -8   2  21        1.88        1.18      4.50 o 
  -7   2  21        0.82        2.42      3.00 o 
  -6   2  21        2.16        0.24      2.91 o 
  -5   2  21        0.87        0.64      4.03 o 
  -4   2  21        3.97        8.27      2.88 o 
  -3   2  21       25.41       23.35      3.56 o 
  -2   2  21       10.94        2.30      4.82 o 
  -1   2  21        0.14       -2.80      2.80 o 
   0   2  21      106.57      106.99      7.96 o 
   1   2  21       93.64       97.64      5.79 o 
   2   2  21        4.08        2.04      4.36 o 
   3   2  21        2.57        2.72      4.54 o 
   4   2  21        6.69        3.65      5.10 o 
  -8   3  21       11.74       15.85      4.21 o 
  -7   3  21       15.40       16.91      3.79 o 
  -6   3  21       61.11       61.90      7.53 o 
  -5   3  21       22.73       31.31      4.70 o 
  -4   3  21        0.49        2.60      3.88 o 
  -3   3  21        0.32       -1.13      3.89 o 
  -2   3  21       15.96       18.56      4.22 o 
  -1   3  21        0.63       -2.74      4.07 o 
   0   3  21        2.67        1.42      3.68 o 
   1   3  21       19.56       27.46      4.61 o 
   2   3  21      190.28      189.20      8.19 o 
   3   3  21       36.73       24.09      5.51 o 
   4   3  21        0.01       -4.64      4.64 o 
  -8   4  21       15.76       10.97      4.18 o 
  -7   4  21        0.39       -4.44      4.44 o 
  -6   4  21       83.56       74.41      6.38 o 
  -5   4  21       54.69       48.64      5.77 o 
  -4   4  21        5.00        1.13      4.46 o 
  -3   4  21       11.07       11.45      4.53 o 
  -2   4  21        0.67       -0.29      4.24 o 
  -1   4  21        9.63       16.04      4.88 o 
   0   4  21       85.48       85.87      5.85 o 
   1   4  21       22.59       26.99      4.72 o 
   2   4  21     1319.88     1297.07     25.22 o 
   3   4  21       19.75       13.19      5.29 o 
   4   4  21       32.48       30.39      7.98 o 
  -7   5  21       39.83       50.60     13.59 o 
  -6   5  21        2.56        7.69      5.83 o 
  -5   5  21       21.07       30.83      6.24 o 
  -4   5  21        0.16        7.27      5.45 o 
  -3   5  21        1.59       -1.20      4.54 o 
  -2   5  21       44.49       39.75      8.28 o 
  -1   5  21       19.21        9.83      5.10 o 
   0   5  21       13.07       14.78      4.21 o 
   1   5  21        0.85       -2.83      4.83 o 
   2   5  21        0.65        3.12      4.94 o 
   3   5  21      123.14      117.02     10.00 o 
  -7   6  21        2.51       -3.33      6.28 o 
  -6   6  21        0.22        1.34      6.07 o 
  -5   6  21        1.97       -1.07      5.85 o 
  -4   6  21        0.00       -5.20      5.20 o 
  -3   6  21        0.64        6.85      6.10 o 
  -2   6  21       20.22       22.72      6.86 o 
  -1   6  21        1.06        0.45      7.09 o 
   0   6  21       49.04       52.62      9.99 o 
   1   6  21       47.91       63.65      7.16 o 
   2   6  21       65.77       58.19      9.71 o 
   3   6  21      140.86      142.90     11.57 o 
  -6   7  21        3.79       -3.05      6.28 o 
  -5   7  21       22.72       12.21      6.67 o 
  -4   7  21       30.90       14.65      6.86 o 
  -3   7  21        0.42       -1.66      6.28 o 
  -2   7  21       95.62      112.85      9.81 o 
  -1   7  21        0.98       -0.55      6.28 o 
   0   7  21        7.16        8.60      6.67 o 
   1   7  21        1.48       13.87     10.26 o 
   2   7  21        0.17        4.16      8.60 o 
  -5   8  21       23.98       44.39      8.43 o 
  -4   8  21       94.21       83.59      9.61 o 
  -3   8  21      121.15      133.85     10.59 o 
  -2   8  21       27.16       27.23      7.82 o 
  -1   8  21       27.68       25.79     10.54 o 
   0   8  21      139.86      141.75     12.76 o 
  -8   0  22       12.20       14.99      6.88 o 
  -7   0  22       72.04       62.07      7.56 o 
  -6   0  22        6.17       10.99      6.38 o 
  -5   0  22      249.19      220.81     10.75 o 
  -4   0  22       59.19       60.64      6.71 o 
  -3   0  22       89.99       82.46      7.77 o 
  -2   0  22       20.15       22.19      6.66 o 
  -1   0  22       25.62       15.53      7.21 o 
   0   0  22       19.27        2.77      6.66 o 
   1   0  22       21.56       15.53      7.77 o 
   2   0  22        0.96       -7.21      7.21 o 
   3   0  22       67.82       66.58     11.10 o 
   4   0  22        3.37        6.10      9.43 o 
  -8   1  22        7.18        7.92      4.61 o 
  -7   1  22       13.64       19.57      5.97 o 
  -6   1  22        2.92       -1.16      3.76 o 
  -5   1  22       41.79       44.72      4.47 o 
  -4   1  22        2.54        7.38      3.54 o 
  -3   1  22       24.69       25.53      3.93 o 
  -2   1  22      323.15      313.70     10.52 o 
  -1   1  22       57.08       61.35      8.04 o 
   0   1  22        8.04        9.43      4.18 o 
   1   1  22       25.20       29.74      4.24 o 
   2   1  22       77.86       75.17      5.94 o 
   3   1  22        2.22        6.44      4.54 o 
   4   1  22       18.22       20.53      7.06 o 
  -8   2  22       12.56       16.28      6.46 o 
  -7   2  22        4.63       13.16      4.29 o 
  -6   2  22        0.05       -1.45      3.53 o 
  -5   2  22        1.35        3.05      5.73 o 
  -4   2  22        1.52        1.59      5.44 o 
  -3   2  22       18.43       19.42      6.25 o 
  -2   2  22       41.98       42.48      4.10 o 
  -1   2  22        2.61       -0.75      2.83 o 
   0   2  22        1.85        3.42      3.70 o 
   1   2  22        3.78        5.52      3.96 o 
   2   2  22       65.71       65.36      5.91 o 
   3   2  22        6.52        5.78      4.86 o 
   4   2  22       17.25        6.50      5.19 o 
  -8   3  22        8.23        8.85      4.09 o 
  -7   3  22       35.54       33.20      4.06 o 
  -6   3  22       77.06       76.75     10.29 o 
  -5   3  22        1.79        4.16      3.99 o 
  -4   3  22        6.99       14.90      4.19 o 
  -3   3  22       23.47       19.36      4.19 o 
  -2   3  22       66.08       60.19      5.53 o 
  -1   3  22        2.36       -3.89      3.89 o 
   0   3  22        5.65        7.48      5.16 o 
   1   3  22       24.79       28.43      4.97 o 
   2   3  22        4.79        4.92      4.95 o 
   3   3  22       25.09       17.25      5.37 o 
  -8   4  22       31.64       41.01      8.52 o 
  -7   4  22        0.53       -4.61      4.61 o 
  -6   4  22        1.15       -4.22      4.22 o 
  -5   4  22        1.96       -4.02      4.02 o 
  -4   4  22        2.49       -0.64      4.28 o 
  -3   4  22        4.43        1.40      4.34 o 
  -2   4  22      144.27      149.77      7.98 o 
  -1   4  22       57.73       55.46      9.55 o 
   0   4  22        0.30       -2.92      3.89 o 
   1   4  22        0.01       -0.46      5.21 o 
   2   4  22      371.38      375.70     11.88 o 
   3   4  22        6.02        8.22      5.19 o 
  -7   5  22       23.53       21.10      8.60 o 
  -6   5  22       41.73       41.06      6.93 o 
  -5   5  22       13.34       12.53      6.00 o 
  -4   5  22       35.50       36.33      5.77 o 
  -3   5  22        2.90        5.28      4.64 o 
  -2   5  22        9.21       15.35      5.37 o 
  -1   5  22       39.63       31.83      5.55 o 
   0   5  22       23.40       26.90      4.61 o 
   1   5  22        4.21        5.64      5.60 o 
   2   5  22       45.37       60.05      6.48 o 
   3   5  22       60.63       52.07     12.76 o 
  -6   6  22        0.20        1.60      6.24 o 
  -5   6  22       14.97       16.38     11.65 o 
  -4   6  22        1.55        0.67      5.85 o 
  -3   6  22       24.48       11.82      6.24 o 
  -2   6  22        2.98        3.35      5.89 o 
  -1   6  22       12.36       17.48     10.26 o 
   0   6  22        3.20        0.20      6.46 o 
   1   6  22        0.55       -4.54      4.54 o 
   2   6  22        4.46        7.39      8.04 o 
  -5   7  22        0.10       11.37      6.67 o 
  -4   7  22      101.67       87.28     10.82 o 
  -3   7  22       16.39       14.98      7.06 o 
  -2   7  22        6.36       12.14      7.49 o 
  -1   7  22        1.33        2.97      6.63 o 
   0   7  22        0.01        3.49      6.86 o 
   1   7  22        9.95       10.39      7.19 o 
  -4   8  22       13.34       17.75      9.99 o 
  -3   8  22       35.71       35.93      8.21 o 
  -2   8  22        6.38        9.15      7.25 o 
  -1   8  22        0.60       -1.76      6.63 o 
  -8   1  23       25.36       31.36      5.36 o 
  -7   1  23        5.03       -1.70      4.18 o 
  -6   1  23        3.36        0.12      3.98 o 
  -5   1  23       50.46       45.92      5.77 o 
  -4   1  23       67.00       77.73      6.68 o 
  -3   1  23      115.57      123.82      6.02 o 
  -2   1  23       14.11       14.11      6.20 o 
  -1   1  23        0.45       -4.50      4.50 o 
   0   1  23       56.94       57.63      8.60 o 
   1   1  23        6.84        5.43      5.68 o 
   2   1  23        0.03       -5.70      5.85 o 
   3   1  23       45.12       46.88      7.64 o 
  -8   2  23      124.74      147.76      7.75 o 
  -7   2  23        0.62       -4.01      4.01 o 
  -6   2  23       10.73        2.12      6.13 o 
  -5   2  23       29.92       34.03      7.06 o 
  -4   2  23       24.34       18.73      6.36 o 
  -3   2  23        5.77        5.82      6.00 o 
  -2   2  23       12.94       11.19      6.66 o 
  -1   2  23       11.70       14.13      3.15 o 
   0   2  23       30.68       34.61      5.15 o 
   1   2  23       30.50       29.32      5.21 o 
   2   2  23        7.85       10.56      4.78 o 
   3   2  23       56.50       57.94      6.16 o 
  -8   3  23        0.23       13.32     11.65 o 
  -7   3  23       29.38       30.19      7.14 o 
  -6   3  23        6.88       14.74      8.97 o 
  -5   3  23       15.13       13.21      4.08 o 
  -4   3  23       15.14       19.79      4.10 o 
  -3   3  23        7.89        8.30      3.94 o 
  -2   3  23        2.96        3.16      3.87 o 
  -1   3  23       12.32       23.70      4.80 o 
   0   3  23       12.18       13.01      4.16 o 
   1   3  23       20.55       30.46      4.94 o 
   2   3  23       75.03       77.33      6.30 o 
   3   3  23       31.51       26.40      5.71 o 
  -7   4  23       56.73       70.18      8.30 o 
  -6   4  23        9.35       17.22      4.80 o 
  -5   4  23        4.93       -0.50      4.38 o 
  -4   4  23        0.72       -1.75      4.19 o 
  -3   4  23        0.85        1.36      4.36 o 
  -2   4  23      242.13      242.17      9.51 o 
  -1   4  23        5.30        8.74      4.78 o 
   0   4  23       13.73       21.93      4.90 o 
   1   4  23       99.96       98.31      6.56 o 
   2   4  23       14.06       19.81      5.37 o 
  -7   5  23        5.70       16.64     11.65 o 
  -6   5  23        0.40       -1.70      4.94 o 
  -5   5  23      106.30      115.24      7.65 o 
  -4   5  23        4.50        7.91      4.88 o 
  -3   5  23       39.92       51.11      6.15 o 
  -2   5  23       22.93       27.11      6.03 o 
  -1   5  23        0.52        3.37      5.85 o 
   0   5  23       48.84       42.84      9.43 o 
   1   5  23       13.58        4.91      4.88 o 
   2   5  23       32.05       37.61      6.02 o 
  -6   6  23       13.22       21.02      6.79 o 
  -5   6  23        9.57        0.91      6.00 o 
  -4   6  23        0.71       -5.44      5.44 o 
  -3   6  23        5.91        2.26      6.53 o 
  -2   6  23        5.00       -1.36      5.19 o 
  -1   6  23       11.48       20.31      8.88 o 
   0   6  23       50.26       61.45      8.21 o 
   1   6  23       26.94       28.49      5.55 o 
  -4   7  23        4.50        9.62     12.21 o 
  -3   7  23        3.23        4.73      6.63 o 
  -2   7  23        4.86        3.31      6.53 o 
  -1   7  23        0.06        2.27      6.46 o 
   0   7  23        0.11       -0.23      6.63 o 
  -8   0  24      153.75      201.66     34.40 o 
  -7   0  24       25.25       19.60      6.88 o 
  -6   0  24       20.54       37.17     10.82 o 
  -5   0  24       28.92       34.76      6.63 o 
  -4   0  24     1072.45     1096.99     27.90 o 
  -3   0  24      114.05      123.72     10.54 o 
  -2   0  24        0.35       -2.77      6.66 o 
  -1   0  24       91.88       82.67      9.99 o 
   0   0  24       17.48       26.63      8.32 o 
   1   0  24        3.09        0.55      8.32 o 
   2   0  24        1.70        6.66      8.88 o 
   3   0  24        0.00        0.55      9.43 o 
  -7   1  24       93.29      123.86      7.20 o 
  -6   1  24       21.09       18.67      4.53 o 
  -5   1  24       74.39       74.44      5.34 o 
  -4   1  24       12.84       13.13      4.30 o 
  -3   1  24        0.00        1.00      4.03 o 
  -2   1  24        0.78       -3.83      4.26 o 
  -1   1  24       59.29       63.87      6.63 o 
   0   1  24       18.23       14.00      5.68 o 
   1   1  24        5.12        6.12      6.07 o 
   2   1  24       41.15       40.08      7.42 o 
   3   1  24        7.13        4.70      6.63 o 
  -7   2  24        8.66       12.04      4.84 o 
  -6   2  24       72.58       83.37     18.03 o 
  -5   2  24        2.56       12.45      8.88 o 
  -4   2  24        0.92        4.35      5.95 o 
  -3   2  24       12.14        4.86      6.25 o 
  -2   2  24        1.20       -4.09      5.95 o 
  -1   2  24       14.18       14.42      5.20 o 
   0   2  24       17.51       16.33      4.50 o 
   1   2  24       29.80       28.46      4.88 o 
   2   2  24        9.16        7.39      4.75 o 
  -7   3  24        5.81       10.16      8.04 o 
  -6   3  24        0.41        4.88      6.25 o 
  -5   3  24       57.16       59.23      9.15 o 
  -4   3  24       12.93       17.47      7.06 o 
  -3   3  24       22.09       14.94      4.06 o 
  -2   3  24       41.57       35.73      4.82 o 
  -1   3  24        0.13        0.66      4.23 o 
   0   3  24      125.14      114.36      6.24 o 
   1   3  24       41.95       38.21      5.33 o 
   2   3  24       72.78       65.00      6.42 o 
  -7   4  24       81.76       72.66      6.36 o 
  -6   4  24       56.35       50.07      5.78 o 
  -5   4  24        0.27       -4.28      4.28 o 
  -4   4  24        0.97        4.64      4.49 o 
  -3   4  24        4.51       11.56      4.75 o 
  -2   4  24       25.18       20.88      5.09 o 
  -1   4  24        0.05        4.04      5.44 o 
   0   4  24        5.66        1.26      4.16 o 
   1   4  24        3.18        2.51      5.55 o 
   2   4  24       93.34       89.29      7.85 o 
  -6   5  24       36.43       52.08      8.22 o 
  -5   5  24       17.89       11.42      5.11 o 
  -4   5  24        7.30        3.39      4.94 o 
  -3   5  24        9.10        4.93      5.90 o 
  -2   5  24       40.87       44.23      8.46 o 
  -1   5  24        2.46       -1.93      6.00 o 
   0   5  24        0.98        6.47      6.24 o 
   1   5  24       94.10      102.23     14.09 o 
  -5   6  24        9.80       15.03      5.70 o 
  -4   6  24        2.27        0.76      5.21 o 
  -3   6  24       11.39       15.86      5.79 o 
  -2   6  24        5.98       13.02      6.63 o 
  -1   6  24        0.47       -2.08      6.24 o 
   0   6  24        3.25       -6.13      6.13 o 
  -3   7  24        8.05        7.37      6.66 o 
  -2   7  24       14.07       15.64      7.03 o 
  -7   1  25       20.90       20.27      5.10 o 
  -6   1  25       58.60       69.66      5.78 o 
  -5   1  25       54.73       51.61      5.76 o 
  -4   1  25      276.15      304.72      9.99 o 
  -3   1  25        0.02        0.63      4.33 o 
  -2   1  25       76.99       89.05      7.03 o 
  -1   1  25       38.29       49.58      6.66 o 
   0   1  25       13.29       14.02      5.85 o 
   1   1  25        4.31       10.92     11.65 o 
   2   1  25        0.41        2.68      6.63 o 
  -7   2  25       30.22       24.11      7.70 o 
  -6   2  25        1.06       -0.71      6.66 o 
  -5   2  25       87.43      129.00     10.36 o 
  -4   2  25       54.57       77.37     11.93 o 
  -3   2  25        0.56       -2.92     13.59 o 
  -2   2  25        6.45        6.66      6.93 o 
  -1   2  25        8.56        0.51     12.21 o 
   0   2  25       11.05       14.21      6.36 o 
   1   2  25        0.01        5.00      4.28 o 
   2   2  25        3.85        7.15      4.78 o 
  -6   3  25      151.82      173.06     28.57 o 
  -5   3  25       24.64       21.25      7.73 o 
  -4   3  25      236.76      270.81     13.59 o 
  -3   3  25        6.46       11.89      6.79 o 
  -2   3  25       37.61       43.31      4.82 o 
  -1   3  25        9.62       17.20      4.85 o 
   0   3  25        2.33        8.03      4.22 o 
   1   3  25       40.07       52.64      7.96 o 
  -6   4  25       39.59       41.26      7.37 o 
  -5   4  25       99.82      123.56      6.86 o 
  -4   4  25       33.95       48.86      5.46 o 
  -3   4  25        0.01       -4.49      4.49 o 
  -2   4  25       15.41       18.68      7.76 o 
  -1   4  25        1.05       12.95      5.73 o 
   0   4  25       30.09       41.57      5.33 o 
   1   4  25        1.82       -0.40      4.81 o 
  -5   5  25        2.68       -2.67      4.71 o 
  -4   5  25       69.07       88.53      7.10 o 
  -3   5  25       44.92       63.26      6.59 o 
  -2   5  25       11.22        5.69      6.13 o 
  -1   5  25       29.69       45.85      7.33 o 
   0   5  25       25.69       31.49     13.32 o 
  -4   6  25        3.63        4.73      6.36 o 
  -3   6  25        2.25        2.40      5.37 o 
  -2   6  25        3.75        6.04      6.63 o 
  -1   6  25        3.54       -1.66      8.32 o 
  -6   0  26       39.19       33.10      7.48 o 
  -5   0  26       98.48      100.68      9.14 o 
  -4   0  26       18.07        1.66      7.21 o 
  -3   0  26      169.93      217.48     13.87 o 
  -2   0  26       74.22       87.66     10.54 o 
  -1   0  26        0.24        1.66      8.32 o 
   0   0  26       36.36       28.29      9.43 o 
   1   0  26        3.18       -7.77      7.77 o 
  -6   1  26      115.06      122.46      7.09 o 
  -5   1  26       15.38       12.32      6.97 o 
  -4   1  26       58.96       57.10      8.31 o 
  -3   1  26       33.66       39.40      7.58 o 
  -2   1  26        9.10        5.24      5.20 o 
  -1   1  26        0.80        1.57      5.60 o 
   0   1  26        2.93        9.06      5.85 o 
   1   1  26        9.01       16.09      6.67 o 
  -6   2  26        2.49        6.21      7.06 o 
  -5   2  26       89.34       90.51      9.54 o 
  -4   2  26       79.92       95.63     10.54 o 
  -3   2  26       75.84       82.84      9.13 o 
  -2   2  26       11.67        7.21      8.32 o 
  -1   2  26        4.77       10.39      5.73 o 
   0   2  26        9.12        7.05      6.00 o 
   1   2  26        5.59        1.16      8.04 o 
  -6   3  26       24.94       27.08      7.98 o 
  -5   3  26        0.00       -6.35      9.71 o 
  -4   3  26       30.25       25.76      7.86 o 
  -3   3  26       49.11       55.98      8.92 o 
  -2   3  26        3.96        1.21      7.06 o 
  -1   3  26       38.78       45.36      9.71 o 
   0   3  26       12.71       20.89      4.36 o 
  -5   4  26       48.33       55.34      9.16 o 
  -4   4  26       17.67       14.39      4.13 o 
  -3   4  26       15.82        6.66      5.62 o 
  -2   4  26       71.25       74.51      9.15 o 
  -1   4  26       31.69       33.86     12.21 o 
   0   4  26       13.63        6.66      5.54 o 
  -4   5  26       10.89       13.96      7.69 o 
  -3   5  26       79.46       77.59      8.22 o 
  -2   5  26        1.93       -1.57      5.85 o 
  -5   1  27      126.28       99.30     10.06 o 
  -4   1  27       15.49       21.42      7.39 o 
  -3   1  27       13.39        5.49      5.83 o 
  -2   1  27       75.69       86.64      7.58 o 
  -1   1  27        0.59        2.63      5.85 o 
   0   1  27       42.89       34.93      8.60 o 
  -5   2  27        3.92       -0.05      6.77 o 
  -4   2  27      109.31      115.89     10.36 o 
  -3   2  27        7.37       11.72      7.46 o 
  -2   2  27       75.02       85.44     12.21 o 
  -1   2  27       16.22       11.60      9.15 o 
   0   2  27        5.89       -0.26      8.04 o 
  -5   3  27       74.67      104.46     10.53 o 
  -4   3  27       10.71       10.94      7.58 o 
  -3   3  27       30.66       36.26      8.26 o 
  -2   3  27       32.01       49.38     11.10 o 
  -1   3  27       11.76       28.85     10.54 o 
  -3   4  27       40.59       50.73      9.46 o 
  -2   4  27       20.48       21.62      5.35 o 
  -4   0  28       29.07       31.62      9.43 o 
  -3   0  28        0.26       -6.66      7.77 o 
  -2   0  28      102.76      130.38     12.76 o 
  -1   0  28      134.58      139.81     13.32 o 
  -4   1  28       21.50       17.91      7.80 o 
  -3   1  28      118.82      132.04     13.32 o 
  -2   1  28       12.21       23.05      6.46 o 
  -3   2  28        5.85        2.45     11.10 o 
  -2   2  28        4.91        0.55      9.43 o 
                                                 
